# Supplementary material for: rac-Diethyl 9-hy­droxy-9-methyl-7-phenyl-1,4-diaza­spiro­[4.5]decane-6,8-dicarboxyl­ate
Source: Acta Crystallogr Sect E Struct Rep Online. 2011 Jan 8;67(Pt 2):o291. doi: 10.1107/S1600536810054498 (PMC3051672; doi:10.1107/S1600536810054498)
Supplement: Supplementary file 1 [file e-67-0o291-sup1.cif]

##############################################################################
###                                                                        ###
###        Electronic paper (Acta Crystallographica Section E)             ###
###                                                                        ###
##############################################################################
#                                                                            #
# This CIF contains the data in a paper accepted for publication in Acta     #
# Crystallographica Section E. It conforms to the requirements of Notes      #
# for Authors for Section E, and has been peer reviewed under the auspices   #
# of the IUCr Commission on Journals.                                        #
#                                                                            #
# Full details of the Crystallographic Information File format               #
# are given in the paper "The Crystallographic Information File (CIF):       #
# a New Standard Archive File for Crystallography" by S. R. Hall, F. H.      #
# Allen and I. D. Brown [Acta Cryst. (1991), A47, 655-685].                  #
#                                                                            #
# The current version of the core CIF dictionary is obtainable from          #
# ftp://ftp.iucr.org/pub/cif_core.dic. The current version number is 2.4.    #
#                                                                            #
# Software is freely available for graphical display of the structure(s) in  #
# this CIF.  For information consult the CIF home page http://www.iucr.org/  #
# cif/home.html                                                              #
#                                                                            #
# This file may be used for bona fide research purposes within the           #
# scientific community so long as proper attribution is given to the journal # 
# article from which it was obtained.                                        #
#                                                                            #
##############################################################################
                                             
data_global
_audit_creation_method     'from SHELXL97 CIF and IUCr SHELXL97-template'
_journal_date_recd_electronic     2010-12-19
_journal_date_accepted     2010-12-28
_journal_name_full     'Acta Crystallographica, Section E'
_journal_year     2011
_journal_volume     67
_journal_issue      2
_journal_page_first     o291
_journal_page_last     o291
_journal_paper_category     QO
_journal_coeditor_code     SI2321
_publ_contact_author_name     'Gunel M. Rahimova'
_publ_contact_author_address
;
Baku State University, Z. Khalilov St. 23, Baku, AZ-1148, Azerbaijan
;
_publ_contact_author_email     bahruz_81@mail.ru
_publ_contact_author_fax     '+7(499)1355085'
_publ_contact_author_phone     '+994558230581'
_publ_section_title
;
<i>rac</i>-Diethyl
9-hydroxy-9-methyl-7-phenyl-1,4-diazaspiro[4.5]decane-6,8-dicarboxylate
;
loop_
    _publ_author_name
    _publ_author_footnote
    _publ_author_address
    'Maharramov, Abel M.' ?
;
Baku State University, Z. Khalilov St. 23, Baku, AZ-1148, Azerbaijan
;
    'Ismiyev, Arif I.' .
;
Baku State University, Z. Khalilov St. 23, Baku, AZ-1148, Azerbaijan
;
    'Rashidov, Bahruz A.' .
;
Baku State University, Z. Khalilov St. 23, Baku, AZ-1148, Azerbaijan
;
    'Rahimova, Gunel M.' .
;
Baku State University, Z. Khalilov St. 23, Baku, AZ-1148, Azerbaijan
;
    'Allahverdiyev, Mirza A.' .
;
Baku State University, Z. Khalilov St. 23, Baku, AZ-1148, Azerbaijan
;
_publ_section_synopsis     .
data_I
_audit_creation_method     SHELXL-97
_chemical_name_systematic
;
<i>rac</i>-Diethyl
9-hydroxy-9-methyl-7-phenyl-1,4-diazaspiro[4.5]decane-6,8-dicarboxylate
;
_chemical_name_common     ?
_chemical_formula_moiety     'C21 H30 N2 O5'
_chemical_formula_sum     'C21 H30 N2 O5'
_chemical_formula_iupac     'C21 H30 N2 O5'
_chemical_formula_weight     390.47
_chemical_melting_point     ?
_symmetry_cell_setting     triclinic
_symmetry_space_group_name_H-M     'P -1'
_symmetry_space_group_name_Hall     '-P 1'
loop_
    _symmetry_equiv_pos_as_xyz
    'x, y, z'
    '-x, -y, -z'
_cell_length_a     9.4140(17)
_cell_length_b     10.7606(19)
_cell_length_c     10.7874(19)
_cell_angle_alpha     103.000(4)
_cell_angle_beta     97.413(4)
_cell_angle_gamma     97.736(4)
_cell_volume     1040.6(3)
_cell_formula_units_Z     2
_cell_measurement_reflns_used     1499
_cell_measurement_theta_min     2.406
_cell_measurement_theta_max     26.266
_cell_measurement_temperature     296(2)
_exptl_crystal_description     prism
_exptl_crystal_colour     colorless
_exptl_crystal_size_max     0.20
_exptl_crystal_size_mid     0.20
_exptl_crystal_size_min     0.15
_exptl_crystal_density_diffrn     1.246
_exptl_crystal_density_meas     ?
_exptl_crystal_density_method     'not measured'
_exptl_crystal_F_000     420
_exptl_absorpt_coefficient_mu     0.089
_exptl_absorpt_correction_type     multi-scan
_exptl_absorpt_process_details     '(SADABS; Bruker, 2001)'
_exptl_absorpt_correction_T_min     0.9825
_exptl_absorpt_correction_T_max     0.9868
_exptl_special_details
;
;
_diffrn_ambient_temperature     296(2)
_diffrn_radiation_type     MoK\a
_diffrn_radiation_wavelength     0.71073
_diffrn_radiation_source     'fine-focus sealed tube'
_diffrn_radiation_monochromator     graphite
_diffrn_measurement_device_type     'Bruker APEXII CCD'
_diffrn_measurement_method     '\f and \w'
_diffrn_detector_area_resol_mean     ?
_diffrn_reflns_number     8475
_diffrn_reflns_av_R_equivalents     0.0649
_diffrn_reflns_av_sigmaI/netI     0.1083
_diffrn_reflns_theta_min     1.97
_diffrn_reflns_theta_max     26.54
_diffrn_reflns_theta_full     26.54
_diffrn_measured_fraction_theta_max     0.981
_diffrn_measured_fraction_theta_full     0.981
_diffrn_reflns_limit_h_min     -11
_diffrn_reflns_limit_h_max     11
_diffrn_reflns_limit_k_min     -13
_diffrn_reflns_limit_k_max     12
_diffrn_reflns_limit_l_min     -13
_diffrn_reflns_limit_l_max     13
_refine_special_details
;
Refinement of <i>F</i>^2^ against ALL reflections. The weighted <i>R</i>-factor
<i>wR</i> and goodness of fit <i>S</i> are based on <i>F</i>^2^, conventional
<i>R</i>-factors <i>R</i> are based on <i>F</i>, with <i>F</i> set to zero for
negative <i>F</i>^2^. The threshold expression of <i>F</i>^2^ >
\s(<i>F</i>^2^) is used only for calculating <i>R</i>-factors(gt) <i>etc</i>.
and is not relevant to the choice of reflections for refinement.
<i>R</i>-factors based on <i>F</i>^2^ are statistically about twice as large
as those based on <i>F</i>, and <i>R</i>- factors based on ALL data will be
even larger.
;
_reflns_number_total     4252
_reflns_number_gt     2225
_reflns_threshold_expression     I>2\s(I)
_refine_ls_structure_factor_coef     Fsqd
_refine_ls_matrix_type     full
_refine_ls_R_factor_all     0.1328
_refine_ls_R_factor_gt     0.0675
_refine_ls_wR_factor_gt     0.1489
_refine_ls_wR_factor_ref     0.1754
_refine_ls_goodness_of_fit_ref     0.998
_refine_ls_restrained_S_all     1.003
_refine_ls_number_reflns     4252
_refine_ls_number_parameters     288
_refine_ls_number_restraints     45
_refine_ls_hydrogen_treatment     mixed
_refine_ls_weighting_scheme     calc
_refine_ls_weighting_details
                      'w=1/[\s^2^(Fo^2^)+(0.0700P)^2^] where P=(Fo^2^+2Fc^2^)/3'
_atom_sites_solution_hydrogens     difmap
_atom_sites_solution_primary     direct
_atom_sites_solution_secondary     difmap
_refine_ls_shift/su_max     0.001
_refine_ls_shift/su_mean     0.000
_refine_diff_density_max     0.298
_refine_diff_density_min     -0.247
_refine_ls_extinction_method     none
_refine_ls_extinction_coef     ?
loop_
    _atom_type_symbol
    _atom_type_description
    _atom_type_scat_dispersion_real
    _atom_type_scat_dispersion_imag
    _atom_type_scat_source
    'C' 'C' 0.0033 0.0016
                         'International Tables Vol C Tables 4.2.6.8 and 6.1.1.4'
    'H' 'H' 0.0000 0.0000
                         'International Tables Vol C Tables 4.2.6.8 and 6.1.1.4'
    'N' 'N' 0.0061 0.0033
                         'International Tables Vol C Tables 4.2.6.8 and 6.1.1.4'
    'O' 'O' 0.0106 0.0060
                         'International Tables Vol C Tables 4.2.6.8 and 6.1.1.4'
_computing_data_collection     'APEX2 (Bruker, 2005)'
_computing_cell_refinement     'SAINT-Plus (Bruker, 2001)'
_computing_data_reduction     'SAINT-Plus (Bruker, 2001)'
_computing_structure_solution     'SHELXL97 (Sheldrick, 2008)'
_computing_structure_refinement     'SHELXS97 (Sheldrick, 2008)'
_computing_molecular_graphics     'SHELXTL (Sheldrick, 2008)'
_computing_publication_material     'SHELXL97 (Sheldrick, 2008)'
loop_
    _atom_site_type_symbol
    _atom_site_label
    _atom_site_fract_x
    _atom_site_fract_y
    _atom_site_fract_z
    _atom_site_U_iso_or_equiv
    _atom_site_adp_type
    _atom_site_calc_flag
    _atom_site_refinement_flags
    _atom_site_occupancy
    _atom_site_disorder_assembly
    _atom_site_disorder_group
    O O1 0.3602(2) 0.2303(2) 0.8120(2) 0.0732(7) Uani d D 1 . .
    O O2 0.36432(19) 0.2704(2) 0.61942(18) 0.0567(6) Uani d . 1 . .
    O O3 0.91777(17) 0.3860(2) 0.62626(17) 0.0562(6) Uani d D 1 . .
    O O4 1.06405(19) 0.4465(3) 0.8161(2) 0.0732(7) Uani d . 1 . .
    O O5 0.7805(2) 0.6254(2) 0.68461(18) 0.0491(5) Uani d . 1 . .
    H H5O 0.688(3) 0.594(3) 0.660(3) 0.058(9) Uiso d . 1 . .
    N N1 0.3905(2) 0.5684(3) 0.8533(2) 0.0424(6) Uani d . 1 . .
    H H1N 0.315(3) 0.499(3) 0.833(3) 0.050(8) Uiso d . 1 . .
    C C2 0.3457(3) 0.6699(3) 0.7935(3) 0.0564(8) Uani d . 1 . .
    H H2A 0.3883 0.7548 0.8481 0.068 Uiso calc R 1 . .
    H H2B 0.2407 0.6629 0.7811 0.068 Uiso calc R 1 . .
    C C3 0.3994(3) 0.6504(3) 0.6627(3) 0.0560(8) Uani d . 1 . .
    H H3A 0.3178 0.6241 0.5923 0.067 Uiso calc R 1 . .
    H H3B 0.4564 0.7299 0.6558 0.067 Uiso calc R 1 . .
    N N4 0.4897(2) 0.5477(3) 0.6591(2) 0.0429(6) Uani d . 1 . .
    H H4N 0.441(3) 0.474(3) 0.615(3) 0.066(11) Uiso d . 1 . .
    C C5 0.5167(2) 0.5335(3) 0.7942(2) 0.0364(7) Uani d . 1 A .
    C C6 0.5414(2) 0.3967(3) 0.8005(2) 0.0355(6) Uani d . 1 . .
    H H6A 0.5591 0.3945 0.8915 0.043 Uiso calc R 1 A .
    C C7 0.6766(2) 0.3630(2) 0.7404(2) 0.0342(6) Uani d . 1 A .
    H H7A 0.6592 0.3675 0.6501 0.041 Uiso calc R 1 . .
    C C8 0.8119(2) 0.4630(3) 0.8092(2) 0.0376(6) Uani d . 1 . .
    H H8A 0.8285 0.4572 0.8991 0.045 Uiso calc R 1 A .
    C C9 0.7911(2) 0.6047(3) 0.8112(2) 0.0411(7) Uani d . 1 A .
    C C10 0.6525(2) 0.6281(3) 0.8664(2) 0.0406(7) Uani d . 1 . .
    H H10A 0.6666 0.6229 0.9556 0.049 Uiso calc R 1 A .
    H H10B 0.6369 0.7152 0.8654 0.049 Uiso calc R 1 . .
    C C11 0.4127(2) 0.2941(3) 0.7330(3) 0.0412(7) Uani d . 1 A .
    C C12 0.256(2) 0.1166(13) 0.7402(10) 0.112(8) Uani d PDU 0.46(3) A 1
    H H12A 0.3007 0.0637 0.6758 0.134 Uiso calc PR 0.46(3) A 1
    H H12B 0.1726 0.1422 0.6967 0.134 Uiso calc PR 0.46(3) A 1
    C C13 0.210(3) 0.0405(15) 0.8359(14) 0.132(8) Uani d PDU 0.46(3) A 1
    H H13A 0.2952 0.0263 0.8869 0.198 Uiso calc PR 0.46(3) A 1
    H H13B 0.1529 -0.0413 0.7897 0.198 Uiso calc PR 0.46(3) A 1
    H H13C 0.1541 0.0886 0.8912 0.198 Uiso calc PR 0.46(3) A 1
    C C12' 0.2401(8) 0.1223(6) 0.7744(17) 0.094(4) Uani d PDU 0.54(3) A 2
    H H12C 0.2007 0.1075 0.6837 0.112 Uiso calc PR 0.54(3) A 2
    H H12D 0.1634 0.1405 0.8243 0.112 Uiso calc PR 0.54(3) A 2
    C C13' 0.299(2) 0.0036(7) 0.800(2) 0.135(7) Uani d PDU 0.54(3) A 2
    H H13D 0.3728 -0.0150 0.7481 0.203 Uiso calc PR 0.54(3) A 2
    H H13E 0.2214 -0.0692 0.7781 0.203 Uiso calc PR 0.54(3) A 2
    H H13F 0.3400 0.0202 0.8894 0.203 Uiso calc PR 0.54(3) A 2
    C C14 0.6973(2) 0.2259(3) 0.7422(2) 0.0410(7) Uani d . 1 . .
    C C15 0.6688(3) 0.1281(3) 0.6296(3) 0.0551(8) Uani d . 1 A .
    H H15A 0.6359 0.1469 0.5519 0.066 Uiso calc R 1 . .
    C C16 0.6883(4) 0.0033(3) 0.6304(4) 0.0686(10) Uani d . 1 . .
    H H16A 0.6686 -0.0605 0.5534 0.082 Uiso calc R 1 A .
    C C17 0.7361(4) -0.0276(4) 0.7424(4) 0.0756(11) Uani d . 1 A .
    H H17A 0.7496 -0.1116 0.7422 0.091 Uiso calc R 1 . .
    C C18 0.7639(4) 0.0667(4) 0.8552(4) 0.0831(12) Uani d . 1 . .
    H H18A 0.7956 0.0461 0.9322 0.100 Uiso calc R 1 A .
    C C19 0.7453(3) 0.1934(3) 0.8562(3) 0.0623(9) Uani d . 1 A .
    H H19A 0.7651 0.2565 0.9337 0.075 Uiso calc R 1 . .
    C C20 0.9451(3) 0.4310(3) 0.7527(3) 0.0441(7) Uani d . 1 A .
    C C21 1.0367(3) 0.3475(3) 0.5612(3) 0.0775(11) Uani d D 1 . .
    H H21A 1.1162 0.3383 0.6235 0.093 Uiso calc R 1 . .
    H H21B 1.0721 0.4128 0.5184 0.093 Uiso calc R 1 . .
    C C22 0.9815(4) 0.2206(4) 0.4639(4) 0.1019(15) Uani d D 1 . .
    H H22A 1.0557 0.1982 0.4138 0.153 Uiso calc R 1 . .
    H H22B 0.8969 0.2282 0.4079 0.153 Uiso calc R 1 . .
    H H22C 0.9568 0.1544 0.5078 0.153 Uiso calc R 1 . .
    C C23 0.9203(3) 0.7006(3) 0.8929(3) 0.0595(9) Uani d . 1 . .
    H H23A 0.8995 0.7868 0.9026 0.089 Uiso calc R 1 A .
    H H23B 1.0042 0.6927 0.8515 0.089 Uiso calc R 1 . .
    H H23C 0.9391 0.6829 0.9762 0.089 Uiso calc R 1 . .
loop_
    _atom_site_aniso_label
    _atom_site_aniso_U_11
    _atom_site_aniso_U_22
    _atom_site_aniso_U_33
    _atom_site_aniso_U_12
    _atom_site_aniso_U_13
    _atom_site_aniso_U_23
    O1 0.0710(13) 0.0810(19) 0.0586(13) -0.0124(13) 0.0097(11) 0.0138(13)
    O2 0.0493(11) 0.0633(15) 0.0474(12) 0.0136(10) -0.0061(9) -0.0016(10)
    O3 0.0418(10) 0.0800(16) 0.0534(12) 0.0329(10) 0.0173(9) 0.0114(11)
    O4 0.0328(10) 0.102(2) 0.0834(15) 0.0261(11) -0.0001(10) 0.0167(14)
    O5 0.0466(11) 0.0612(15) 0.0510(11) 0.0233(10) 0.0172(9) 0.0243(10)
    N1 0.0373(12) 0.0513(16) 0.0436(12) 0.0239(11) 0.0130(10) 0.0089(12)
    C2 0.0543(16) 0.057(2) 0.0702(19) 0.0360(15) 0.0194(14) 0.0199(16)
    C3 0.0556(16) 0.065(2) 0.0602(18) 0.0365(16) 0.0065(14) 0.0272(17)
    N4 0.0445(12) 0.0558(18) 0.0309(11) 0.0248(12) 0.0012(10) 0.0092(12)
    C5 0.0333(12) 0.0494(18) 0.0289(12) 0.0223(12) 0.0066(10) 0.0048(12)
    C6 0.0328(12) 0.0468(17) 0.0287(12) 0.0189(11) 0.0048(10) 0.0060(12)
    C7 0.0347(12) 0.0427(17) 0.0283(12) 0.0194(11) 0.0038(10) 0.0080(11)
    C8 0.0344(12) 0.0480(18) 0.0330(13) 0.0178(12) 0.0033(10) 0.0104(12)
    C9 0.0373(13) 0.0495(18) 0.0394(14) 0.0176(12) 0.0062(11) 0.0109(13)
    C10 0.0411(13) 0.0472(18) 0.0348(13) 0.0206(12) 0.0053(11) 0.0057(12)
    C11 0.0345(12) 0.0481(19) 0.0409(15) 0.0189(12) 0.0089(12) 0.0020(14)
    C12 0.108(9) 0.134(15) 0.063(8) -0.066(9) 0.013(6) 0.011(7)
    C13 0.190(18) 0.095(11) 0.097(8) -0.027(11) 0.049(9) 0.012(8)
    C12' 0.117(8) 0.091(9) 0.059(6) -0.032(7) 0.021(6) 0.018(5)
    C13' 0.158(12) 0.082(8) 0.148(13) -0.023(7) -0.012(9) 0.036(9)
    C14 0.0328(12) 0.0499(18) 0.0425(14) 0.0192(12) 0.0078(11) 0.0080(13)
    C15 0.0654(18) 0.055(2) 0.0471(16) 0.0271(15) 0.0097(14) 0.0066(15)
    C16 0.082(2) 0.052(2) 0.072(2) 0.0242(18) 0.0210(18) 0.0047(19)
    C17 0.087(2) 0.049(2) 0.103(3) 0.0321(19) 0.022(2) 0.027(2)
    C18 0.107(3) 0.078(3) 0.077(3) 0.040(2) 0.003(2) 0.039(2)
    C19 0.084(2) 0.058(2) 0.0484(17) 0.0287(18) -0.0020(15) 0.0175(16)
    C20 0.0327(13) 0.0464(18) 0.0576(17) 0.0181(12) 0.0078(12) 0.0150(14)
    C21 0.0517(17) 0.095(3) 0.096(3) 0.0381(18) 0.0391(17) 0.012(2)
    C22 0.078(2) 0.111(4) 0.109(3) 0.032(2) 0.045(2) -0.014(3)
    C23 0.0449(15) 0.057(2) 0.073(2) 0.0142(14) 0.0044(14) 0.0068(17)
_geom_special_details
;
All e.s.d.'s (except the e.s.d. in the dihedral angle between two l.s. planes)
are estimated using the full covariance matrix. The cell e.s.d.'s are taken
into account individually in the estimation of e.s.d.'s in distances, angles
and torsion angles; correlations between e.s.d.'s in cell parameters are only
used when they are defined by crystal symmetry. An approximate (isotropic)
treatment of cell e.s.d.'s is used for estimating e.s.d.'s involving l.s.
planes.
;
loop_
    _geom_bond_atom_site_label_1
    _geom_bond_atom_site_label_2
    _geom_bond_site_symmetry_2
    _geom_bond_distance
    _geom_bond_publ_flag
    O1 C11 . 1.312(4) ?
    O1 C12 . 1.452(3) ?
    O1 C12' . 1.452(3) ?
    O2 C11 . 1.207(3) ?
    O3 C20 . 1.319(3) ?
    O3 C21 . 1.454(2) ?
    O4 C20 . 1.204(3) ?
    O5 C9 . 1.426(3) ?
    O5 H5O . 0.87(3) ?
    N1 C2 . 1.469(4) ?
    N1 C5 . 1.472(3) ?
    N1 H1N . 0.93(3) ?
    C2 C3 . 1.539(4) ?
    C2 H2A . 0.9700 ?
    C2 H2B . 0.9700 ?
    C3 N4 . 1.479(3) ?
    C3 H3A . 0.9700 ?
    C3 H3B . 0.9700 ?
    N4 C5 . 1.491(3) ?
    N4 H4N . 0.86(3) ?
    C5 C10 . 1.521(4) ?
    C5 C6 . 1.536(4) ?
    C6 C11 . 1.507(4) ?
    C6 C7 . 1.550(3) ?
    C6 H6A . 0.9800 ?
    C7 C14 . 1.518(4) ?
    C7 C8 . 1.536(3) ?
    C7 H7A . 0.9800 ?
    C8 C20 . 1.511(3) ?
    C8 C9 . 1.558(4) ?
    C8 H8A . 0.9800 ?
    C9 C23 . 1.515(4) ?
    C9 C10 . 1.531(3) ?
    C10 H10A . 0.9700 ?
    C10 H10B . 0.9700 ?
    C12 C13 . 1.524(3) ?
    C12 H12A . 0.9700 ?
    C12 H12B . 0.9700 ?
    C13 H13A . 0.9600 ?
    C13 H13B . 0.9600 ?
    C13 H13C . 0.9600 ?
    C12' C13' . 1.525(3) ?
    C12' H12C . 0.9700 ?
    C12' H12D . 0.9700 ?
    C13' H13D . 0.9600 ?
    C13' H13E . 0.9600 ?
    C13' H13F . 0.9600 ?
    C14 C15 . 1.385(4) ?
    C14 C19 . 1.390(4) ?
    C15 C16 . 1.382(5) ?
    C15 H15A . 0.9300 ?
    C16 C17 . 1.361(5) ?
    C16 H16A . 0.9300 ?
    C17 C18 . 1.367(5) ?
    C17 H17A . 0.9300 ?
    C18 C19 . 1.395(5) ?
    C18 H18A . 0.9300 ?
    C19 H19A . 0.9300 ?
    C21 C22 . 1.503(3) ?
    C21 H21A . 0.9700 ?
    C21 H21B . 0.9700 ?
    C22 H22A . 0.9600 ?
    C22 H22B . 0.9600 ?
    C22 H22C . 0.9600 ?
    C23 H23A . 0.9600 ?
    C23 H23B . 0.9600 ?
    C23 H23C . 0.9600 ?
loop_
    _geom_angle_atom_site_label_1
    _geom_angle_atom_site_label_2
    _geom_angle_atom_site_label_3
    _geom_angle_site_symmetry_1
    _geom_angle_site_symmetry_3
    _geom_angle
    _geom_angle_publ_flag
    C11 O1 C12 . . 110.4(5) ?
    C11 O1 C12' . . 124.8(8) ?
    C12 O1 C12' . . 16.3(9) ?
    C20 O3 C21 . . 117.9(2) ?
    C9 O5 H5O . . 97(2) ?
    C2 N1 C5 . . 104.2(2) ?
    C2 N1 H1N . . 108.9(19) ?
    C5 N1 H1N . . 111.4(16) ?
    N1 C2 C3 . . 107.0(2) ?
    N1 C2 H2A . . 110.3 ?
    C3 C2 H2A . . 110.3 ?
    N1 C2 H2B . . 110.3 ?
    C3 C2 H2B . . 110.3 ?
    H2A C2 H2B . . 108.6 ?
    N4 C3 C2 . . 105.8(2) ?
    N4 C3 H3A . . 110.6 ?
    C2 C3 H3A . . 110.6 ?
    N4 C3 H3B . . 110.6 ?
    C2 C3 H3B . . 110.6 ?
    H3A C3 H3B . . 108.7 ?
    C3 N4 C5 . . 105.42(19) ?
    C3 N4 H4N . . 111(2) ?
    C5 N4 H4N . . 105(2) ?
    N1 C5 N4 . . 106.77(18) ?
    N1 C5 C10 . . 109.25(19) ?
    N4 C5 C10 . . 108.6(2) ?
    N1 C5 C6 . . 111.7(2) ?
    N4 C5 C6 . . 112.5(2) ?
    C10 C5 C6 . . 107.91(19) ?
    C11 C6 C5 . . 112.78(19) ?
    C11 C6 C7 . . 108.50(18) ?
    C5 C6 C7 . . 110.9(2) ?
    C11 C6 H6A . . 108.2 ?
    C5 C6 H6A . . 108.2 ?
    C7 C6 H6A . . 108.2 ?
    C14 C7 C8 . . 112.20(19) ?
    C14 C7 C6 . . 110.7(2) ?
    C8 C7 C6 . . 110.38(18) ?
    C14 C7 H7A . . 107.8 ?
    C8 C7 H7A . . 107.8 ?
    C6 C7 H7A . . 107.8 ?
    C20 C8 C7 . . 111.2(2) ?
    C20 C8 C9 . . 111.4(2) ?
    C7 C8 C9 . . 112.87(18) ?
    C20 C8 H8A . . 107.0 ?
    C7 C8 H8A . . 107.0 ?
    C9 C8 H8A . . 107.0 ?
    O5 C9 C23 . . 106.6(2) ?
    O5 C9 C10 . . 110.33(19) ?
    C23 C9 C10 . . 110.1(2) ?
    O5 C9 C8 . . 110.8(2) ?
    C23 C9 C8 . . 110.9(2) ?
    C10 C9 C8 . . 108.1(2) ?
    C5 C10 C9 . . 114.35(19) ?
    C5 C10 H10A . . 108.7 ?
    C9 C10 H10A . . 108.7 ?
    C5 C10 H10B . . 108.7 ?
    C9 C10 H10B . . 108.7 ?
    H10A C10 H10B . . 107.6 ?
    O2 C11 O1 . . 123.4(3) ?
    O2 C11 C6 . . 124.7(3) ?
    O1 C11 C6 . . 111.8(2) ?
    O1 C12 C13 . . 107.8(3) ?
    O1 C12 H12A . . 110.2 ?
    C13 C12 H12A . . 110.2 ?
    O1 C12 H12B . . 110.2 ?
    C13 C12 H12B . . 110.2 ?
    H12A C12 H12B . . 108.5 ?
    O1 C12' C13' . . 107.4(3) ?
    O1 C12' H12C . . 110.2 ?
    C13' C12' H12C . . 110.2 ?
    O1 C12' H12D . . 110.2 ?
    C13' C12' H12D . . 110.2 ?
    H12C C12' H12D . . 108.5 ?
    C12' C13' H13D . . 109.5 ?
    C12' C13' H13E . . 109.5 ?
    H13D C13' H13E . . 109.5 ?
    C12' C13' H13F . . 109.5 ?
    H13D C13' H13F . . 109.5 ?
    H13E C13' H13F . . 109.5 ?
    C15 C14 C19 . . 117.4(3) ?
    C15 C14 C7 . . 121.0(2) ?
    C19 C14 C7 . . 121.6(2) ?
    C16 C15 C14 . . 121.3(3) ?
    C16 C15 H15A . . 119.3 ?
    C14 C15 H15A . . 119.3 ?
    C17 C16 C15 . . 120.9(3) ?
    C17 C16 H16A . . 119.6 ?
    C15 C16 H16A . . 119.6 ?
    C16 C17 C18 . . 119.1(3) ?
    C16 C17 H17A . . 120.4 ?
    C18 C17 H17A . . 120.4 ?
    C17 C18 C19 . . 120.9(4) ?
    C17 C18 H18A . . 119.6 ?
    C19 C18 H18A . . 119.6 ?
    C14 C19 C18 . . 120.4(3) ?
    C14 C19 H19A . . 119.8 ?
    C18 C19 H19A . . 119.8 ?
    O4 C20 O3 . . 123.6(2) ?
    O4 C20 C8 . . 123.6(3) ?
    O3 C20 C8 . . 112.8(2) ?
    O3 C21 C22 . . 108.4(2) ?
    O3 C21 H21A . . 110.0 ?
    C22 C21 H21A . . 110.0 ?
    O3 C21 H21B . . 110.0 ?
    C22 C21 H21B . . 110.0 ?
    H21A C21 H21B . . 108.4 ?
    C21 C22 H22A . . 109.5 ?
    C21 C22 H22B . . 109.5 ?
    H22A C22 H22B . . 109.5 ?
    C21 C22 H22C . . 109.5 ?
    H22A C22 H22C . . 109.5 ?
    H22B C22 H22C . . 109.5 ?
    C9 C23 H23A . . 109.5 ?
    C9 C23 H23B . . 109.5 ?
    H23A C23 H23B . . 109.5 ?
    C9 C23 H23C . . 109.5 ?
    H23A C23 H23C . . 109.5 ?
    H23B C23 H23C . . 109.5 ?
loop_
    _geom_torsion_atom_site_label_1
    _geom_torsion_atom_site_label_2
    _geom_torsion_atom_site_label_3
    _geom_torsion_atom_site_label_4
    _geom_torsion_site_symmetry_1
    _geom_torsion_site_symmetry_2
    _geom_torsion_site_symmetry_3
    _geom_torsion_site_symmetry_4
    _geom_torsion
    _geom_torsion_publ_flag
    C5 N1 C2 C3 . . . . 24.6(3) ?
    N1 C2 C3 N4 . . . . -6.9(3) ?
    C2 C3 N4 C5 . . . . -13.4(3) ?
    C2 N1 C5 N4 . . . . -33.6(3) ?
    C2 N1 C5 C10 . . . . 83.7(3) ?
    C2 N1 C5 C6 . . . . -157.0(2) ?
    C3 N4 C5 N1 . . . . 29.4(3) ?
    C3 N4 C5 C10 . . . . -88.3(2) ?
    C3 N4 C5 C6 . . . . 152.3(2) ?
    N1 C5 C6 C11 . . . . 59.3(3) ?
    N4 C5 C6 C11 . . . . -60.8(3) ?
    C10 C5 C6 C11 . . . . 179.39(18) ?
    N1 C5 C6 C7 . . . . -178.81(18) ?
    N4 C5 C6 C7 . . . . 61.1(2) ?
    C10 C5 C6 C7 . . . . -58.7(2) ?
    C11 C6 C7 C14 . . . . -53.4(3) ?
    C5 C6 C7 C14 . . . . -177.81(19) ?
    C11 C6 C7 C8 . . . . -178.3(2) ?
    C5 C6 C7 C8 . . . . 57.3(3) ?
    C14 C7 C8 C20 . . . . 55.4(3) ?
    C6 C7 C8 C20 . . . . 179.4(2) ?
    C14 C7 C8 C9 . . . . -178.55(19) ?
    C6 C7 C8 C9 . . . . -54.5(3) ?
    C20 C8 C9 O5 . . . . 57.6(3) ?
    C7 C8 C9 O5 . . . . -68.3(2) ?
    C20 C8 C9 C23 . . . . -60.6(3) ?
    C7 C8 C9 C23 . . . . 173.5(2) ?
    C20 C8 C9 C10 . . . . 178.6(2) ?
    C7 C8 C9 C10 . . . . 52.7(3) ?
    N1 C5 C10 C9 . . . . -178.1(2) ?
    N4 C5 C10 C9 . . . . -62.0(3) ?
    C6 C5 C10 C9 . . . . 60.2(3) ?
    O5 C9 C10 C5 . . . . 64.7(3) ?
    C23 C9 C10 C5 . . . . -177.9(2) ?
    C8 C9 C10 C5 . . . . -56.6(3) ?
    C12 O1 C11 O2 . . . . 9.9(12) ?
    C12' O1 C11 O2 . . . . 1.2(6) ?
    C12 O1 C11 C6 . . . . -168.6(11) ?
    C12' O1 C11 C6 . . . . -177.4(5) ?
    C5 C6 C11 O2 . . . . 61.6(3) ?
    C7 C6 C11 O2 . . . . -61.6(3) ?
    C5 C6 C11 O1 . . . . -119.8(2) ?
    C7 C6 C11 O1 . . . . 116.9(2) ?
    C11 O1 C12 C13 . . . . 175(2) ?
    C12' O1 C12 C13 . . . . -32(3) ?
    C11 O1 C12' C13' . . . . 116.7(18) ?
    C12 O1 C12' C13' . . . . 86(4) ?
    C8 C7 C14 C15 . . . . -128.3(2) ?
    C6 C7 C14 C15 . . . . 107.9(3) ?
    C8 C7 C14 C19 . . . . 51.7(3) ?
    C6 C7 C14 C19 . . . . -72.1(3) ?
    C19 C14 C15 C16 . . . . -0.5(4) ?
    C7 C14 C15 C16 . . . . 179.6(3) ?
    C14 C15 C16 C17 . . . . 0.1(5) ?
    C15 C16 C17 C18 . . . . 0.4(5) ?
    C16 C17 C18 C19 . . . . -0.6(6) ?
    C15 C14 C19 C18 . . . . 0.2(5) ?
    C7 C14 C19 C18 . . . . -179.8(3) ?
    C17 C18 C19 C14 . . . . 0.3(6) ?
    C21 O3 C20 O4 . . . . 3.1(4) ?
    C21 O3 C20 C8 . . . . -177.9(2) ?
    C7 C8 C20 O4 . . . . -142.5(3) ?
    C9 C8 C20 O4 . . . . 90.6(3) ?
    C7 C8 C20 O3 . . . . 38.5(3) ?
    C9 C8 C20 O3 . . . . -88.4(3) ?
    C20 O3 C21 C22 . . . . 135.8(3) ?
loop_
    _geom_hbond_atom_site_label_D
    _geom_hbond_atom_site_label_H
    _geom_hbond_atom_site_label_A
    _geom_hbond_site_symmetry_A
    _geom_hbond_distance_DH
    _geom_hbond_distance_HA
    _geom_hbond_distance_DA
    _geom_hbond_angle_DHA
    _geom_hbond_publ_flag
    O5 H5O N4 1_555 0.87(3) 1.87(3) 2.714(4) 163(3) yes
    N4 H4N O2 1_555 0.86(4) 2.23(4) 2.971(4) 144(4) yes
    N1 H1N O4 1_455 0.93(3) 2.32(3) 3.113(3) 143 yes
