# Supplementary material for: rac-Diethyl 9-hy­droxy-9-methyl-7-phenyl-1,4-diaza­spiro­[4.5]decane-6,8-dicarboxyl­ate
Source: Acta Crystallogr Sect E Struct Rep Online. 2011 Jan 8;67(Pt 2):o291. doi: 10.1107/S1600536810054498 (PMC3051672; doi:10.1107/S1600536810054498)
Supplement: Supplementary file 2 [file e-67-0o291-Isup2.hkl]

# 
# h,k,l, Fc-squared, Fo-squared, sigma(Fo-squared) and status flag 
# 
data_I
_shelx_title ' Arif12 in P-1' 
_shelx_refln_list_code          4 
_shelx_F_calc_maximum      131.44 
_exptl_crystal_F_000       420.00 
_reflns_d_resolution_high  0.7953 
 
loop_ 
 _symmetry_equiv_pos_as_xyz 
 'x, y, z' 
 '-x, -y, -z' 
 
_cell_length_a     9.4140 
_cell_length_b    10.7606 
_cell_length_c    10.7874 
_cell_angle_alpha 103.000 
_cell_angle_beta   97.413 
_cell_angle_gamma  97.736 
 
_shelx_F_squared_multiplier     1.000 
 
loop_ 
 _refln_index_h 
 _refln_index_k 
 _refln_index_l 
 _refln_F_squared_calc 
 _refln_F_squared_meas 
 _refln_F_squared_sigma 
 _refln_observed_status 
   1   0   0     1228.25     1164.71     32.29 o 
   2   0   0      737.84      679.17     21.93 o 
   3   0   0     3098.35     3068.53    119.63 o 
   4   0   0        2.70        3.01      1.04 o 
   5   0   0        4.54        2.59      1.07 o 
   6   0   0        1.67        2.91      1.29 o 
   7   0   0      840.35      829.67     33.33 o 
   8   0   0       40.96       38.88      3.19 o 
   9   0   0        5.84        3.78      3.05 o 
  10   0   0        1.27        1.80      3.24 o 
  11   0   0        5.72       24.39     17.00 o 
 -11   1   0        0.48       12.46      9.52 o 
 -10   1   0        3.86       -0.18      3.09 o 
  -9   1   0       67.69       73.69      4.82 o 
  -8   1   0       16.13       15.71      2.24 o 
  -7   1   0      287.41      272.38     11.86 o 
  -6   1   0      361.65      331.32     13.95 o 
  -5   1   0       53.88       51.73      3.00 o 
  -4   1   0        7.22        9.04      1.43 o 
  -3   1   0      741.18      807.97     31.65 o 
  -2   1   0     4089.78     4108.26    158.83 o 
  -1   1   0       70.36       72.36      3.36 o 
   0   1   0     7637.51     6852.58    477.89 o 
   1   1   0        3.24        1.17      0.62 o 
   2   1   0     6496.64     6621.40    346.01 o 
   3   1   0       76.60       73.59      4.99 o 
   4   1   0      270.44      282.67     15.91 o 
   5   1   0        0.78       -1.64      1.64 o 
   6   1   0      273.02      307.77     17.98 o 
   7   1   0      656.94      649.00     35.98 o 
   8   1   0       97.34       90.04      7.46 o 
   9   1   0        2.45       -2.14      2.80 o 
  10   1   0        1.09       -1.92      3.09 o 
  11   1   0        5.65        8.07     10.04 o 
 -11   2   0        2.33       41.99     23.76 o 
 -10   2   0       21.94       19.45      4.36 o 
  -9   2   0       67.25       67.49      4.56 o 
  -8   2   0        5.36        4.98      1.80 o 
  -7   2   0       76.91       73.22      4.29 o 
  -6   2   0      160.19      142.14      6.73 o 
  -5   2   0      363.92      335.29     13.90 o 
  -4   2   0      707.64      728.73     29.00 o 
  -3   2   0      450.04      493.02     19.86 o 
  -2   2   0      596.72      590.89     31.39 o 
  -1   2   0       59.71       42.29      3.36 o 
   0   2   0      100.83       78.65      4.37 o 
   1   2   0       35.05       19.65      3.26 o 
   2   2   0      128.67      116.08     10.48 o 
   3   2   0     2963.26     3441.49    180.12 o 
   4   2   0      819.22      861.77     46.42 o 
   5   2   0       50.75       52.76      4.74 o 
   6   2   0       75.92       68.98      5.83 o 
   7   2   0        4.75        6.21      2.68 o 
   8   2   0       35.19       39.59      4.99 o 
   9   2   0       18.44       24.21      4.45 o 
  10   2   0       18.76       25.08      4.90 o 
  11   2   0        0.86        6.16      5.03 o 
 -11   3   0        0.71       -1.19      4.83 o 
 -10   3   0       14.14       15.52      5.68 o 
  -9   3   0       81.61       86.50      6.82 o 
  -8   3   0        2.29        0.88      2.44 o 
  -7   3   0        3.02        2.63      1.72 o 
  -6   3   0      154.82      156.20      7.46 o 
  -5   3   0      348.22      355.38     14.94 o 
  -4   3   0      236.47      234.07     10.29 o 
  -3   3   0      416.54      445.40     26.58 o 
  -2   3   0       82.42       88.91      5.85 o 
  -1   3   0      204.36      169.61     31.72 o 
   0   3   0     1767.98     1548.98     82.20 o 
   1   3   0        8.10        6.80      3.04 o 
   2   3   0     1767.50     1665.70    157.00 o 
   3   3   0     3575.22     4017.22    281.62 o 
   4   3   0      133.27      129.04      8.62 o 
   5   3   0       67.69       56.05      5.06 o 
   6   3   0        0.35       -3.10      3.75 o 
   7   3   0        7.78        5.97      2.88 o 
   8   3   0       14.02       12.83      3.55 o 
   9   3   0       26.18       30.27      4.93 o 
  10   3   0       15.74       21.63      4.77 o 
 -10   4   0        0.51       11.93      6.17 o 
  -9   4   0      139.68      139.52     10.48 o 
  -8   4   0      195.28      177.00      8.82 o 
  -7   4   0       74.45       70.87      4.71 o 
  -6   4   0       53.05       47.90      3.75 o 
  -5   4   0       12.30       11.46      2.34 o 
  -4   4   0        9.03       11.17      2.75 o 
  -3   4   0      231.14      252.83     14.55 o 
  -2   4   0       34.83       38.25      3.86 o 
  -1   4   0       36.87       43.80      7.03 o 
   0   4   0       95.19       90.42      7.16 o 
   1   4   0      787.90      688.85     37.75 o 
   2   4   0       48.88       66.21      8.27 o 
   3   4   0       16.41        7.46      3.12 o 
   4   4   0        3.72        4.25      2.73 o 
   5   4   0       87.80       94.84      7.42 o 
   6   4   0       14.17       15.78      3.50 o 
   7   4   0       21.28       21.80      4.04 o 
   8   4   0        1.18        2.86      3.02 o 
   9   4   0       15.58       27.19      5.00 o 
  10   4   0       10.62       11.33      4.27 o 
 -10   5   0        6.46        6.38      6.18 o 
  -9   5   0        7.83       11.33      4.82 o 
  -8   5   0      101.01      101.44      6.27 o 
  -7   5   0       30.01       29.06      3.48 o 
  -6   5   0      109.63      107.63      6.37 o 
  -5   5   0      223.95      248.81     11.68 o 
  -4   5   0      738.38      781.09     42.13 o 
  -3   5   0      583.77      726.35     39.65 o 
  -2   5   0     1269.16     1481.11     78.95 o 
  -1   5   0       84.72       66.84      6.01 o 
   0   5   0      794.70      755.52     41.81 o 
   1   5   0        0.13        4.16      2.43 o 
   2   5   0       84.76       77.74      6.80 o 
   3   5   0       19.42       17.82      3.98 o 
   4   5   0       26.01       36.52      4.95 o 
   5   5   0       22.16       19.44      3.94 o 
   6   5   0        7.40        3.87      3.10 o 
   7   5   0        0.01       -0.75      2.93 o 
   8   5   0        0.22       -2.85      2.85 o 
   9   5   0        0.48        5.15      3.58 o 
 -11   6   0        0.43       -4.52      6.10 o 
  -9   6   0       58.94       49.58      5.70 o 
  -8   6   0        1.27        1.79      2.55 o 
  -7   6   0       93.63       89.08      6.11 o 
  -6   6   0      304.50      317.02     14.78 o 
  -5   6   0      273.82      310.99     18.31 o 
  -4   6   0       94.41      113.85      8.41 o 
  -3   6   0      183.01      173.55     11.30 o 
  -2   6   0       51.37       50.91      5.28 o 
  -1   6   0        0.43        1.99      2.50 o 
   0   6   0       70.08       82.14      6.97 o 
   1   6   0        1.25        0.82      4.13 o 
   3   6   0      143.08      127.21      9.56 o 
   4   6   0       76.65       63.07      6.75 o 
   5   6   0       14.18        7.58      3.69 o 
   6   6   0       20.39       14.19      4.34 o 
   7   6   0        1.66        1.31      3.19 o 
   8   6   0        0.57       -1.35      3.12 o 
   9   6   0        0.03       -3.88      5.15 o 
 -10   7   0       12.06       16.07      4.38 o 
  -9   7   0      105.40      114.21     14.77 o 
  -8   7   0        0.63       -1.39      3.84 o 
  -7   7   0        0.12        1.00      2.76 o 
  -6   7   0      386.14      391.56     17.92 o 
  -5   7   0      127.94      143.10      9.94 o 
  -4   7   0       20.75       33.09      4.45 o 
  -3   7   0      129.30      159.18     17.46 o 
  -2   7   0      294.41      296.82     18.61 o 
  -1   7   0      134.80      145.87     11.60 o 
   0   7   0        2.13        0.99      2.83 o 
   1   7   0       44.48       32.18      4.54 o 
   2   7   0       17.15       22.34      6.73 o 
   3   7   0       98.83       96.70      8.02 o 
   4   7   0       47.29       54.21      6.35 o 
   5   7   0       37.01       31.55      5.36 o 
   6   7   0        7.22        2.85      3.52 o 
   7   7   0        3.93        4.01      7.11 o 
   8   7   0        2.04        3.42      7.32 o 
 -10   8   0       11.72        9.74      4.47 o 
  -9   8   0       25.15       23.55      6.16 o 
  -8   8   0        2.05        4.79      3.99 o 
  -7   8   0       13.49       13.93      4.84 o 
  -6   8   0      152.26      160.90     10.85 o 
  -5   8   0       86.33       86.92      7.49 o 
  -4   8   0       25.04       21.60      4.15 o 
  -3   8   0        0.00        0.35      2.69 o 
  -2   8   0      321.32      338.59     21.33 o 
  -1   8   0       50.62       47.75      5.36 o 
   0   8   0       38.00       41.44      8.07 o 
   1   8   0      232.97      196.71     26.12 o 
   2   8   0       58.69       44.24      5.29 o 
   3   8   0      108.38      109.69      8.69 o 
   4   8   0        0.04       -0.02      2.94 o 
   5   8   0        0.37       -6.21      6.21 o 
   6   8   0        4.35        3.00      7.47 o 
   7   8   0        0.03       -5.48      5.77 o 
  -9   9   0        8.31       -0.29      4.33 o 
  -8   9   0        3.26        4.70      5.12 o 
  -7   9   0        0.92        6.96      6.25 o 
  -6   9   0      100.71      102.18      8.92 o 
  -5   9   0        5.68        3.36      3.42 o 
  -4   9   0        0.07       -2.64      2.64 o 
  -3   9   0       18.23        5.69      6.17 o 
  -2   9   0        5.80        5.79      3.09 o 
  -1   9   0        1.16        4.39      6.03 o 
   0   9   0       23.15       19.97      5.34 o 
   1   9   0        9.87       13.31      4.56 o 
   2   9   0        3.92        5.49      4.52 o 
   3   9   0       41.60       39.93      5.13 o 
   4   9   0        0.67       -3.88      7.04 o 
   5   9   0       22.53       20.90      9.80 o 
   6   9   0        0.49        2.14      7.96 o 
   7   9   0        1.59        2.30      8.53 o 
  -9  10   0        7.12        0.55      4.66 o 
  -8  10   0        0.20        0.73      4.32 o 
  -7  10   0        1.32       -1.50      3.94 o 
  -6  10   0      127.98      115.30     13.00 o 
  -5  10   0       16.25       23.02      5.77 o 
  -4  10   0        1.85        0.45      2.99 o 
  -3  10   0       40.88       33.65      7.94 o 
  -2  10   0       27.17       25.86      4.76 o 
  -1  10   0        1.98        2.54      2.67 o 
   0  10   0        1.89        2.23      4.69 o 
   1  10   0       14.86       14.63      5.72 o 
   2  10   0       28.69       33.00     12.72 o 
   3  10   0        4.75       -0.31      7.79 o 
   4  10   0        3.93       -6.88      7.37 o 
   5  10   0        1.71        0.38      8.41 o 
   6  10   0        1.69        0.15      8.30 o 
  -8  11   0        4.61       -3.62      7.21 o 
  -7  11   0       71.96       78.60      9.12 o 
  -6  11   0       53.18       62.97      9.33 o 
  -5  11   0        1.52        5.71      3.91 o 
  -4  11   0        2.16        3.10      3.42 o 
  -3  11   0        0.06       -0.30      3.33 o 
  -2  11   0        8.77        3.70      4.55 o 
  -1  11   0        7.36       12.93      5.60 o 
   0  11   0       15.15       10.75     13.70 o 
   1  11   0       31.89       27.10     14.69 o 
   2  11   0        1.58       -4.48     10.00 o 
   3  11   0        1.17       -2.41      9.46 o 
   4  11   0        0.14        4.40      9.07 o 
  -6  12   0       14.05       18.43      5.69 o 
  -5  12   0        3.86       10.88      4.26 o 
  -4  12   0        0.69       -1.27      3.10 o 
  -3  12   0        0.69        4.58      2.98 o 
  -2  12   0        0.87       16.26     15.90 o 
  -1  12   0        1.01       33.04     18.00 o 
   0  12   0       30.71       47.96     19.39 o 
   1  12   0        1.66       -0.24     11.17 o 
   2  12   0        0.32        6.15     10.86 o 
  -3 -12   1        0.72       -7.57      7.57 o 
  -2 -12   1        1.06       -1.74     11.02 o 
  -1 -12   1       31.32       23.35     14.81 o 
   0 -12   1        0.28        7.45     15.21 o 
   1 -12   1        0.16        5.32     16.88 o 
   2 -12   1        2.24       -7.75     17.66 o 
   3 -12   1       12.74       20.95     17.63 o 
   4 -12   1        0.00        3.96      3.47 o 
   5 -12   1        4.16        5.15      4.17 o 
   6 -12   1        4.45       10.40      5.41 o 
  -5 -11   1        5.03        2.04      9.15 o 
  -4 -11   1        0.22       -4.70      8.20 o 
  -3 -11   1        5.60       -2.64      8.81 o 
  -2 -11   1        1.32       -0.78      9.87 o 
  -1 -11   1       27.09       14.85     13.83 o 
   0 -11   1        2.51       -8.48     12.62 o 
   1 -11   1       35.79       45.66     21.95 o 
   2 -11   1        4.33        1.58      2.53 o 
   3 -11   1       15.36       13.70      3.79 o 
   4 -11   1       79.90       98.72     18.78 o 
   5 -11   1        0.19        4.11      4.01 o 
   6 -11   1        0.37       -3.75      3.75 o 
   7 -11   1       20.41       29.56      7.44 o 
   8 -11   1        0.42        1.93      5.85 o 
  -6 -10   1        0.72       -5.95      6.78 o 
  -5 -10   1        3.88        6.18      9.10 o 
  -4 -10   1        1.31       -3.93      7.91 o 
  -3 -10   1        5.09       -0.86      8.87 o 
  -2 -10   1        0.99        2.28     10.31 o 
  -1 -10   1        1.46        2.43     11.06 o 
   0 -10   1        1.33        1.43      2.64 o 
   1 -10   1        4.43        0.33     11.43 o 
   2 -10   1        0.00        0.29      6.32 o 
   3 -10   1       38.13       41.42     16.05 o 
   4 -10   1        9.06       16.06      4.36 o 
   5 -10   1        0.77        0.74      3.65 o 
   6 -10   1       17.45       11.56      4.86 o 
   7 -10   1       17.50       11.99      6.06 o 
   8 -10   1       37.71       35.87      6.41 o 
   9 -10   1        2.01        4.34      4.61 o 
  -7  -9   1        1.13        5.40      9.42 o 
  -6  -9   1       14.17       21.98     10.13 o 
  -5  -9   1        0.11       -6.69      6.69 o 
  -4  -9   1        6.03        0.62      7.08 o 
  -3  -9   1       12.51        8.72      9.41 o 
  -2  -9   1       60.24       55.31      8.21 o 
  -1  -9   1       88.22       98.59      7.58 o 
   0  -9   1        1.85        2.17      6.26 o 
   1  -9   1       28.66       30.33      4.18 o 
   2  -9   1       12.16       13.22      3.23 o 
   3  -9   1        4.07        7.16      3.99 o 
   4  -9   1        0.53        4.47      3.24 o 
   5  -9   1       12.64        8.62      4.02 o 
   6  -9   1       38.29       24.85      5.40 o 
   7  -9   1       29.28       30.39      4.77 o 
   8  -9   1        3.84        3.56      4.54 o 
   9  -9   1        0.04        2.72      3.97 o 
  -8  -8   1        5.05        4.65      8.19 o 
  -7  -8   1        4.08       -3.20      7.06 o 
  -6  -8   1        1.68       -6.44      6.44 o 
  -5  -8   1        6.90        1.76      7.48 o 
  -4  -8   1        0.24       -0.78      6.65 o 
  -3  -8   1       19.63       12.63      3.48 o 
  -2  -8   1      386.67      338.07     20.37 o 
  -1  -8   1      116.03      117.14      8.64 o 
   0  -8   1      105.38      101.52      7.98 o 
   1  -8   1        2.76       -0.33      7.21 o 
   2  -8   1       13.22       11.04      8.59 o 
   3  -8   1       50.12       53.46      7.55 o 
   4  -8   1       26.38       29.88      4.73 o 
   5  -8   1       47.37       53.58      6.18 o 
   6  -8   1       33.66       33.02      5.40 o 
   7  -8   1        7.44        6.19      3.56 o 
   8  -8   1        2.80        1.69      3.38 o 
   9  -8   1        6.64        5.39      4.06 o 
  10  -8   1        0.47       -5.30      5.30 o 
  -8  -7   1        3.32        5.14      7.91 o 
  -7  -7   1        3.59        9.69      7.71 o 
  -6  -7   1        0.25       -3.28      6.03 o 
  -5  -7   1       68.72       61.27      6.72 o 
  -4  -7   1       17.76       13.54      3.47 o 
  -2  -7   1      357.88      303.25     18.34 o 
  -1  -7   1       83.86       79.17      8.19 o 
   0  -7   1       89.74       72.51      6.11 o 
   1  -7   1        0.36       -1.42      1.97 o 
   2  -7   1      205.05      261.40     16.60 o 
   3  -7   1        4.47        6.04      2.80 o 
   4  -7   1       80.58       82.42      7.19 o 
   5  -7   1       67.34       71.16      6.69 o 
   6  -7   1       11.77       15.79      4.58 o 
   7  -7   1        7.87        8.06      3.33 o 
   8  -7   1        0.89       -1.17      4.09 o 
   9  -7   1       23.70       28.82      4.50 o 
  10  -7   1        2.72        4.37      6.90 o 
  -9  -6   1        2.72        2.61      7.03 o 
  -8  -6   1        1.90        1.45      5.94 o 
  -7  -6   1        9.75        7.32      3.61 o 
  -6  -6   1       28.65       26.13      4.68 o 
  -5  -6   1       99.77       87.55      7.90 o 
  -4  -6   1        1.05        1.77      3.04 o 
  -3  -6   1       10.85       13.85      4.81 o 
  -2  -6   1      147.52      108.95      7.76 o 
  -1  -6   1      111.91      137.45      9.49 o 
   1  -6   1      272.63      327.74     25.06 o 
   2  -6   1      199.70      222.37     14.03 o 
   3  -6   1       73.41       67.98      5.94 o 
   4  -6   1       67.11       77.87      6.50 o 
   5  -6   1      162.81      180.25     13.27 o 
   6  -6   1        0.68        2.44      2.69 o 
   7  -6   1        9.89       10.47      3.06 o 
   8  -6   1        8.13        9.62      3.59 o 
   9  -6   1        1.81        5.17      4.31 o 
  10  -6   1        2.49       -0.07      5.36 o 
  11  -6   1        3.80        7.91      7.66 o 
 -10  -5   1        3.04       19.32      8.64 o 
  -9  -5   1        2.04        0.09      3.02 o 
  -8  -5   1       12.27       14.53      3.81 o 
  -7  -5   1       10.30        8.00      4.53 o 
  -6  -5   1       15.01       13.04      3.48 o 
  -5  -5   1       14.27       10.21      3.05 o 
  -4  -5   1       16.97       18.65      3.64 o 
  -3  -5   1       98.93       90.33      7.43 o 
  -1  -5   1       61.79       60.93      7.39 o 
   0  -5   1      343.95      365.19     42.98 o 
   1  -5   1     5286.00     5894.64    726.80 o 
   2  -5   1      969.14     1184.69     63.68 o 
   3  -5   1       45.63       55.39      5.05 o 
   4  -5   1       43.57       42.91      4.45 o 
   5  -5   1       55.01       69.48      6.22 o 
   6  -5   1       49.98       50.09      4.32 o 
   7  -5   1      131.79      121.46      7.00 o 
   8  -5   1      272.08      264.18     12.46 o 
   9  -5   1       24.28       22.54      4.32 o 
  10  -5   1        1.62       -3.78      5.28 o 
  11  -5   1        0.01       -1.34      6.38 o 
 -10  -4   1       12.78       18.51      4.51 o 
  -9  -4   1        0.11        1.05      2.81 o 
  -8  -4   1        0.74       -0.69      2.61 o 
  -7  -4   1       17.98       15.52      3.40 o 
  -6  -4   1      159.13      152.61     11.19 o 
  -5  -4   1        1.82        1.14      2.21 o 
  -4  -4   1        0.55        5.23      2.75 o 
  -3  -4   1        4.40        8.24      2.83 o 
  -2  -4   1       54.34       58.04      8.77 o 
  -1  -4   1      336.83      303.83     17.81 o 
   0  -4   1      606.13      535.31     60.85 o 
   1  -4   1     3772.88     3799.44    504.68 o 
   2  -4   1      433.12      490.34     27.03 o 
   3  -4   1      728.44      866.96     46.77 o 
   4  -4   1       83.89      110.11      7.64 o 
   5  -4   1      226.49      228.59     10.52 o 
   6  -4   1       61.07       60.55      4.51 o 
   7  -4   1       72.64       62.29      4.43 o 
   8  -4   1      680.35      650.86     27.08 o 
   9  -4   1       32.42       44.94      5.76 o 
  10  -4   1       10.84       23.54     11.85 o 
  11  -4   1        0.04       -2.20      6.15 o 
 -10  -3   1       22.39       25.93      4.98 o 
  -9  -3   1        3.78       -3.16      3.70 o 
  -8  -3   1       41.33       34.63      7.10 o 
  -7  -3   1        5.04        4.87      2.63 o 
  -6  -3   1      113.27       98.66      7.44 o 
  -5  -3   1      249.86      212.50     12.91 o 
  -3  -3   1        8.22        2.80      2.72 o 
  -2  -3   1        6.23       11.95      2.66 o 
  -1  -3   1     2152.25     1859.91    191.20 o 
   0  -3   1        2.97        6.58      2.24 o 
   1  -3   1     3876.13     3847.68    240.26 o 
   2  -3   1     1436.37     1463.71     77.51 o 
   3  -3   1      185.29      170.25     10.20 o 
   5  -3   1       15.25       13.54      2.07 o 
   6  -3   1      191.19      184.92      8.60 o 
   7  -3   1        0.30       -0.37      1.58 o 
   8  -3   1      337.80      310.23     19.18 o 
   9  -3   1       16.24       19.55      4.21 o 
  10  -3   1       20.96       26.46      4.92 o 
 -11  -2   1        0.16       -1.26      3.88 o 
 -10  -2   1       26.93       27.26      4.92 o 
  -9  -2   1        7.26        4.48      5.20 o 
  -8  -2   1      188.17      189.01     12.66 o 
  -7  -2   1       23.07       26.29      3.80 o 
  -6  -2   1        7.47       14.00      6.07 o 
  -5  -2   1       12.24        8.71      2.20 o 
  -4  -2   1      162.72      164.92     10.07 o 
  -3  -2   1      172.83      183.85     10.83 o 
  -2  -2   1     1763.86     1835.11     99.40 o 
  -1  -2   1     4593.98     5153.22    256.44 o 
   0  -2   1      528.35      477.51     37.74 o 
   1  -2   1      270.57      300.72     16.52 o 
   2  -2   1     4464.47     4687.50    245.77 o 
   3  -2   1        0.60        3.19      2.41 o 
   4  -2   1        1.55        1.91      1.41 o 
   5  -2   1        8.25        6.83      2.19 o 
   6  -2   1      110.61      100.42      5.13 o 
   7  -2   1       97.68       93.99      5.04 o 
   8  -2   1       22.01       21.07      2.49 o 
   9  -2   1       26.95       31.56      5.01 o 
  10  -2   1        2.27        6.49      3.44 o 
  11  -2   1       14.91       17.97      7.47 o 
 -11  -1   1        0.11       -3.91      3.91 o 
 -10  -1   1        8.84       15.53      4.25 o 
  -9  -1   1       28.89       34.84      6.16 o 
  -8  -1   1      406.63      418.14     24.45 o 
  -7  -1   1      182.17      164.30      7.76 o 
  -6  -1   1       21.89       21.25      2.14 o 
  -5  -1   1       56.37       62.64      3.53 o 
  -4  -1   1      276.26      300.25     12.43 o 
  -3  -1   1     1882.64     1780.62     69.56 o 
  -2  -1   1      640.49      622.89     24.49 o 
  -1  -1   1       26.48       25.48      1.26 o 
   0  -1   1     2423.17     3306.92    223.11 o 
   1  -1   1     1043.13     1031.81     54.26 o 
   2  -1   1     2307.78     2342.69     91.92 o 
   3  -1   1      728.88      759.93     29.91 o 
   4  -1   1      284.56      279.90     15.75 o 
   5  -1   1       64.03       63.95      3.42 o 
   6  -1   1       30.30       32.79      2.50 o 
   7  -1   1       68.39       65.52      3.96 o 
   8  -1   1       13.61       14.24      3.24 o 
   9  -1   1       12.24       17.72      4.03 o 
  10  -1   1        3.02        5.24      3.57 o 
  11  -1   1        0.36       12.94     12.79 o 
 -11   0   1       10.96       19.54     13.93 o 
 -10   0   1        0.04       -2.43      2.76 o 
  -9   0   1       38.66       49.14      3.89 o 
  -8   0   1      188.37      205.12      9.60 o 
  -7   0   1      152.07      144.42      6.97 o 
  -6   0   1      361.15      377.38     15.76 o 
  -5   0   1      417.69      373.17     15.41 o 
  -4   0   1       24.55       19.34      1.71 o 
  -3   0   1     4718.16     4740.20    185.04 o 
  -2   0   1      160.21      137.76      5.87 o 
  -1   0   1     1086.52     1098.97     30.61 o 
   1   0   1     2470.92     2755.84    222.36 o 
   2   0   1     4188.26     4222.97    163.09 o 
   3   0   1      805.83      856.21     27.79 o 
   4   0   1       73.13       85.93      4.09 o 
   5   0   1      126.60      128.44      5.94 o 
   6   0   1       40.25       37.04      4.05 o 
   7   0   1      267.63      276.38     21.51 o 
   8   0   1      107.56      100.49      8.12 o 
   9   0   1       15.84       15.85      6.47 o 
  10   0   1        8.17        9.67      3.96 o 
  11   0   1        0.06        6.67      5.53 o 
 -11   1   1       14.23       32.93      9.99 o 
 -10   1   1        6.03        4.03      3.38 o 
  -9   1   1       24.49       22.80      2.77 o 
  -8   1   1       17.14       20.01      2.47 o 
  -7   1   1       23.96       22.24      2.47 o 
  -6   1   1      152.58      148.11      6.90 o 
  -5   1   1      247.37      279.78     11.77 o 
  -4   1   1     1234.86     1290.61     50.87 o 
  -3   1   1     1171.64     1239.00     48.44 o 
  -2   1   1      914.58      897.54     31.77 o 
  -1   1   1       53.02       53.32      3.29 o 
   0   1   1     1153.56     1141.09     50.65 o 
   1   1   1      142.34      148.07     13.31 o 
   2   1   1      158.82      145.66      9.51 o 
   3   1   1      196.16      202.12     11.64 o 
   4   1   1      494.74      546.95     29.96 o 
   5   1   1       28.72       24.25      3.26 o 
   6   1   1        4.23        3.85      2.27 o 
   7   1   1       90.86       87.80      7.21 o 
   8   1   1       51.70       46.98      8.78 o 
   9   1   1        1.25       -0.21      2.90 o 
  10   1   1        0.52        1.58      3.32 o 
  11   1   1        1.54       10.98      7.27 o 
 -10   2   1       62.46       75.15      5.21 o 
  -9   2   1      107.16      112.72      6.33 o 
  -8   2   1      265.20      276.43     12.33 o 
  -7   2   1        0.18       -1.20      1.36 o 
  -6   2   1      433.84      411.00     17.08 o 
  -5   2   1      461.71      537.74     21.67 o 
  -4   2   1      242.63      294.53     12.06 o 
  -3   2   1       57.16       66.84      3.53 o 
  -2   2   1     5229.49     5123.27    259.50 o 
  -1   2   1       41.70       39.24      4.48 o 
   0   2   1     2693.42     2623.97    138.64 o 
   1   2   1     1802.89     1526.65     81.68 o 
   2   2   1       73.33       63.51      5.03 o 
   3   2   1       14.21       11.67      2.37 o 
   4   2   1      476.23      609.77     33.53 o 
   5   2   1      880.38      967.89     52.53 o 
   6   2   1       21.71       17.36      3.26 o 
   7   2   1       83.71       82.92      7.02 o 
   8   2   1       61.42       57.68      6.24 o 
   9   2   1       16.10       18.03      4.40 o 
  10   2   1        2.02        2.77      3.88 o 
 -11   3   1        0.30       -3.13      4.16 o 
 -10   3   1      117.69      119.25      6.96 o 
  -9   3   1        5.34        6.80      2.23 o 
  -8   3   1      728.59      708.72     29.25 o 
  -7   3   1        1.74        1.96      1.67 o 
  -6   3   1        6.04        7.39      1.78 o 
  -5   3   1      229.84      271.40     11.73 o 
  -4   3   1      682.71      761.04     30.31 o 
  -3   3   1       91.75      102.07      5.20 o 
  -2   3   1     1062.11     1104.41     58.48 o 
  -1   3   1     3630.07     3607.22    340.99 o 
   0   3   1      303.37      260.44     16.87 o 
   1   3   1     1010.51      825.50     45.16 o 
   2   3   1      229.19      177.12     11.41 o 
   3   3   1        5.96        8.80      6.60 o 
   4   3   1       47.95       63.29      5.53 o 
   5   3   1      150.65      162.03     10.67 o 
   6   3   1        9.78        7.02      2.94 o 
   7   3   1        0.64       -1.35      2.50 o 
   8   3   1        0.35       -3.29      3.29 o 
   9   3   1        1.98        3.81      3.30 o 
  10   3   1       18.95       21.62      4.92 o 
 -11   4   1        5.02        7.03      6.31 o 
 -10   4   1       15.05       17.84      3.54 o 
  -9   4   1       24.75       19.09      2.89 o 
  -8   4   1      560.01      525.95     22.32 o 
  -7   4   1       74.17       79.60      4.99 o 
  -6   4   1      227.49      239.27     12.84 o 
  -5   4   1       34.67       35.90      3.07 o 
  -4   4   1       41.10       48.23      3.54 o 
  -3   4   1     1065.23     1208.70     63.98 o 
  -2   4   1      206.26      221.02     13.09 o 
  -1   4   1      942.57      971.58     52.56 o 
   0   4   1       27.01       21.75      3.75 o 
   1   4   1       69.97       56.28      5.55 o 
   2   4   1       51.78       58.10      5.85 o 
   3   4   1        0.22        0.37      2.45 o 
   4   4   1       60.09       57.62      5.80 o 
   5   4   1        2.54        2.84      2.78 o 
   6   4   1       50.99       48.12      5.47 o 
   7   4   1       28.43       20.36      4.15 o 
   8   4   1       12.36       13.91      4.08 o 
   9   4   1        6.07        4.57      3.50 o 
  10   4   1       29.95       46.48      7.02 o 
 -11   5   1        0.27        3.69      5.92 o 
 -10   5   1        1.22       -2.71      2.71 o 
  -9   5   1        0.81        4.46      5.60 o 
  -8   5   1       50.90       52.91      5.99 o 
  -7   5   1       11.43       12.80      2.60 o 
  -6   5   1       32.62       41.06      3.78 o 
  -5   5   1     1763.82     1932.49     76.96 o 
  -4   5   1      114.05      108.26      7.49 o 
  -3   5   1       22.76       22.99      3.30 o 
  -2   5   1      175.82      191.88     23.23 o 
  -1   5   1       65.08       74.03      7.03 o 
   0   5   1      149.48      133.78      9.64 o 
   1   5   1      388.85      339.85     31.49 o 
   2   5   1      326.87      265.36     16.65 o 
   3   5   1      192.05      203.73     13.75 o 
   4   5   1      125.97      108.84      8.84 o 
   5   5   1        0.03        0.34      2.96 o 
   6   5   1        6.61        2.31      3.25 o 
   7   5   1       38.00       33.98      5.15 o 
   8   5   1        0.35       -2.21      3.01 o 
   9   5   1        0.02        2.72      3.55 o 
 -11   6   1       18.58       22.36      8.87 o 
 -10   6   1        1.24        3.66      3.57 o 
  -9   6   1        0.19       -2.88      2.88 o 
  -8   6   1       67.15       76.87     10.62 o 
  -7   6   1       42.81       38.68      5.81 o 
  -6   6   1      143.51      151.36      8.26 o 
  -5   6   1     1761.89     1835.00     73.78 o 
  -4   6   1       41.40       50.38      4.84 o 
  -3   6   1        2.65        1.67      2.63 o 
  -2   6   1        3.65        3.76      2.60 o 
  -1   6   1       19.07       19.85      4.22 o 
   0   6   1       47.48       39.42      5.15 o 
   1   6   1       94.79      108.02     12.52 o 
   2   6   1      454.16      408.87     24.12 o 
   3   6   1       18.71        9.43      3.90 o 
   4   6   1        0.11       -2.28      3.20 o 
   5   6   1        7.26        2.21      3.45 o 
   6   6   1        0.34       -3.08      3.08 o 
   7   6   1        7.51        5.86      4.66 o 
   8   6   1        1.66        1.05      3.59 o 
   9   6   1        1.35        1.30      3.82 o 
 -10   7   1        0.31       -0.96      3.42 o 
  -9   7   1        3.91        2.80      3.55 o 
  -8   7   1       15.05       10.80      4.29 o 
  -7   7   1       25.63       30.30      3.83 o 
  -6   7   1      192.64      207.79     10.87 o 
  -5   7   1      555.05      562.68     31.65 o 
  -4   7   1        8.12        5.73      2.97 o 
  -3   7   1        3.00        3.12      4.59 o 
  -2   7   1        9.14        7.51      5.82 o 
  -1   7   1       98.44       90.18      7.95 o 
   0   7   1       81.04       72.23      7.10 o 
   1   7   1      889.77      681.72     38.31 o 
   2   7   1       31.04       28.05      4.51 o 
   3   7   1       95.55       75.99      7.47 o 
   4   7   1        1.17        2.48      4.13 o 
   5   7   1       46.72       48.01      9.98 o 
   6   7   1       14.98        9.44      4.51 o 
   7   7   1        0.02       -2.22      3.25 o 
   8   7   1        7.86        6.86      8.20 o 
 -10   8   1        0.71       -2.62      5.14 o 
  -9   8   1       27.41       28.95      5.52 o 
  -8   8   1        0.14        0.70      4.42 o 
  -7   8   1       26.08       16.63      5.80 o 
  -6   8   1       43.31       40.55      6.95 o 
  -5   8   1        9.10        4.94      3.32 o 
  -4   8   1       10.96       10.82      3.62 o 
  -3   8   1       66.56       72.35     14.08 o 
  -2   8   1      260.91      246.98     20.98 o 
  -1   8   1        9.99        7.76      6.37 o 
   0   8   1       69.96       67.61      6.95 o 
   1   8   1      238.95      208.54     14.04 o 
   2   8   1      133.34      118.38      9.44 o 
   3   8   1       15.06        9.36      5.33 o 
   4   8   1        0.07       -2.35      3.61 o 
   5   8   1        0.30        0.83      3.45 o 
   6   8   1        3.44        1.61      7.01 o 
   7   8   1        1.23       -2.23      7.08 o 
  -9   9   1        0.26        0.98      4.30 o 
  -8   9   1        1.80       -2.33      4.17 o 
  -7   9   1        2.02        1.41      3.87 o 
  -6   9   1       18.63       29.63      6.16 o 
  -5   9   1       14.93       17.84      5.25 o 
  -4   9   1       85.61       92.49     16.82 o 
  -3   9   1        5.60        0.89      3.73 o 
  -2   9   1       99.47       88.45     14.17 o 
  -1   9   1        4.48        4.42      2.77 o 
   0   9   1        7.52        8.30      3.71 o 
   1   9   1       18.90       13.33      6.18 o 
   2   9   1        0.10       -1.53      3.13 o 
   3   9   1       17.77       18.28      4.64 o 
   4   9   1       51.62       50.04     12.54 o 
   5   9   1        8.32        2.35      7.79 o 
   6   9   1        6.81       -1.73      7.29 o 
  -8  10   1        9.45        9.75      7.86 o 
  -7  10   1        8.97        3.03      5.23 o 
  -6  10   1       13.10        6.90      4.17 o 
  -5  10   1        0.36       -2.23      3.62 o 
  -4  10   1       23.55       24.12      5.33 o 
  -3  10   1        4.65        2.61      3.16 o 
  -2  10   1       12.04        4.26     11.37 o 
  -1  10   1       15.59       24.07      3.93 o 
   0  10   1        4.20        9.50      2.94 o 
   1  10   1        6.67        7.89      5.82 o 
   2  10   1        1.42        3.93      3.17 o 
   3  10   1        0.30       -3.00      7.76 o 
   4  10   1        7.82        4.97      8.85 o 
   5  10   1        6.09       12.59      9.75 o 
  -7  11   1       39.53       50.26      7.41 o 
  -6  11   1       12.31       15.29      5.61 o 
  -5  11   1        3.02        2.30      3.91 o 
  -4  11   1        2.79        4.06      3.57 o 
  -3  11   1        1.83        4.71      2.98 o 
  -2  11   1        0.01       -2.07      4.28 o 
  -1  11   1        0.37        2.08      3.65 o 
   0  11   1        0.94        2.00      2.06 o 
   1  11   1       27.42       43.93     14.50 o 
   2  11   1        0.10       -1.97      8.72 o 
   3  11   1        0.13       -0.88      8.95 o 
   4  11   1        5.38       -2.58      7.57 o 
  -6  12   1        2.09        2.49      5.54 o 
  -5  12   1        4.55       10.27      4.35 o 
  -4  12   1        3.07        8.40      3.72 o 
  -3  12   1        1.17        5.23      3.07 o 
  -2  12   1        2.11        6.07      2.71 o 
  -1 -13   2        8.05       12.80     14.85 o 
   0 -13   2        3.52       26.45     16.78 o 
   1 -13   2        1.54       -8.64     16.99 o 
   2 -13   2        1.67       45.97     19.60 o 
  -3 -12   2        4.25        0.23     10.53 o 
  -2 -12   2        0.10       -0.91     10.83 o 
  -1 -12   2       17.74       11.22     15.43 o 
   0 -12   2        9.45       -4.71     13.60 o 
   1 -12   2        2.35        1.96     17.35 o 
   2 -12   2       10.27       23.43     19.55 o 
   3 -12   2        7.24        5.30     17.61 o 
   4 -12   2        1.48        4.00      3.29 o 
   5 -12   2        0.07        0.29      3.95 o 
   6 -12   2       26.76       28.78      6.83 o 
  -5 -11   2        1.81        5.61     10.31 o 
  -4 -11   2        0.42       -7.32      7.32 o 
  -3 -11   2        5.37       -2.82      9.25 o 
  -2 -11   2       12.05        6.29     11.84 o 
  -1 -11   2       42.72       38.48     16.62 o 
   0 -11   2        0.43        3.41     14.53 o 
   1 -11   2       37.71       46.60     20.87 o 
   2 -11   2       36.42       42.79      5.49 o 
   3 -11   2        0.03       -4.52      5.34 o 
   4 -11   2        8.22       11.47      4.16 o 
   5 -11   2        5.52        4.08      3.95 o 
   6 -11   2       56.13       69.36      8.08 o 
   7 -11   2        0.27        3.20      5.40 o 
   8 -11   2        5.02        4.21      5.16 o 
  -6 -10   2        1.02       -4.48      8.22 o 
  -5 -10   2        0.00       -7.40      7.68 o 
  -4 -10   2        0.01       -1.63      8.87 o 
  -3 -10   2        5.00       -1.89      9.34 o 
  -2 -10   2        1.85       12.36     11.76 o 
  -1 -10   2        2.25       -1.29     11.32 o 
   0 -10   2        7.73        1.40     14.92 o 
   1 -10   2        0.23        1.45      2.10 o 
   2 -10   2       32.16       21.12      4.03 o 
   3 -10   2       10.73        1.46      7.55 o 
   4 -10   2       10.35        7.25      3.71 o 
   5 -10   2        2.17        5.22      3.74 o 
   6 -10   2       15.62       10.45      4.47 o 
   7 -10   2        0.22       -4.74      4.74 o 
   8 -10   2        0.00       -4.04      4.04 o 
   9 -10   2        4.38       14.99      6.82 o 
  -7  -9   2        0.26       -5.87      7.27 o 
  -6  -9   2        0.03        3.78      8.36 o 
  -5  -9   2       29.01       37.63     12.39 o 
  -4  -9   2        0.09       -2.30      7.76 o 
  -3  -9   2        9.37       13.48      9.90 o 
  -2  -9   2       96.01       71.91     17.33 o 
  -1  -9   2       40.38       16.19     13.01 o 
   0  -9   2       26.35       32.86      3.83 o 
   1  -9   2       29.25       33.58      4.18 o 
   2  -9   2      209.16      230.58     29.27 o 
   3  -9   2        2.85       12.79      3.71 o 
   4  -9   2       66.33       61.39      6.74 o 
   5  -9   2      124.77      132.38     20.04 o 
   6  -9   2       15.47       14.19      5.15 o 
   7  -9   2       36.73       37.87      7.22 o 
   8  -9   2        4.89        2.28      3.53 o 
   9  -9   2       21.60       21.48      5.14 o 
  -8  -8   2        3.98        4.19      8.06 o 
  -7  -8   2        6.52       -1.06      8.10 o 
  -6  -8   2        0.24        2.56      8.01 o 
  -5  -8   2        0.03        2.92      8.06 o 
  -4  -8   2       62.09       56.34     13.62 o 
  -3  -8   2        1.39       12.12      9.98 o 
  -2  -8   2        0.25       -0.99      6.11 o 
  -1  -8   2       16.98       19.86      5.26 o 
   0  -8   2       72.72       77.49      6.35 o 
   1  -8   2        0.04       -0.92      1.81 o 
   2  -8   2      321.15      378.82     23.95 o 
   3  -8   2        0.60       -3.06      3.23 o 
   4  -8   2       21.53       24.20      4.42 o 
   5  -8   2      236.57      230.86     15.39 o 
   6  -8   2      175.16      123.19      9.94 o 
   7  -8   2       34.83       30.33      5.44 o 
   8  -8   2       36.42       34.33      4.71 o 
   9  -8   2       47.91       47.37     12.74 o 
  10  -8   2        0.11       -5.04      6.75 o 
  -9  -7   2        6.26       12.73      8.64 o 
  -8  -7   2        0.29       -1.40      6.80 o 
  -7  -7   2        4.47        2.69      7.53 o 
  -6  -7   2        3.56       16.19      9.15 o 
  -5  -7   2        0.35       -0.98      6.21 o 
  -4  -7   2        6.23        2.52      2.61 o 
  -3  -7   2       48.25       40.76      4.21 o 
  -2  -7   2        9.66       -3.16      8.61 o 
  -1  -7   2      346.96      352.50     40.56 o 
   0  -7   2      124.17      135.07     16.53 o 
   1  -7   2        7.31        5.56     11.76 o 
   2  -7   2      138.57      135.96     10.67 o 
   3  -7   2       14.53       22.84      8.91 o 
   4  -7   2        1.15       -1.41      4.70 o 
   5  -7   2       52.00       42.25      5.35 o 
   6  -7   2      364.56      354.96     21.39 o 
   7  -7   2       12.89        9.70      3.43 o 
   8  -7   2       21.36       19.30      4.06 o 
   9  -7   2       59.66       71.48      8.14 o 
  10  -7   2       20.04       63.67     28.19 o 
  -9  -6   2        2.31        4.52      8.04 o 
  -8  -6   2       10.44       12.20      8.66 o 
  -7  -6   2       28.34       27.81      4.38 o 
  -6  -6   2       93.77       82.63      7.31 o 
  -5  -6   2       23.45       23.45      3.99 o 
  -4  -6   2        0.25       -0.79      2.44 o 
  -3  -6   2        4.47        7.43      2.04 o 
  -2  -6   2      541.11      461.25     26.45 o 
  -1  -6   2      176.02      201.82     15.10 o 
   0  -6   2       58.64       62.13     10.13 o 
   1  -6   2      421.33      544.05     31.21 o 
   2  -6   2        7.70        8.42      2.56 o 
   3  -6   2      167.76      245.69     25.00 o 
   4  -6   2       77.77       77.75      7.23 o 
   5  -6   2      117.73      111.81      8.54 o 
   6  -6   2      141.45      133.75     10.03 o 
   7  -6   2       12.12       12.56      3.21 o 
   8  -6   2      203.54      192.62     10.00 o 
   9  -6   2       11.29       20.12      8.48 o 
  10  -6   2        9.82       30.22     18.31 o 
 -10  -5   2       16.87       24.49      9.95 o 
  -9  -5   2        5.15       -1.08      6.83 o 
  -8  -5   2       21.28       28.68      4.40 o 
  -7  -5   2      109.00      117.11      8.95 o 
  -6  -5   2       89.28      102.10      7.97 o 
  -5  -5   2       46.99       44.08      4.70 o 
  -4  -5   2       11.13       11.83      2.87 o 
  -3  -5   2       42.68       50.11      6.44 o 
  -2  -5   2       13.31       25.94      8.75 o 
  -1  -5   2      465.22      560.99     55.68 o 
   0  -5   2     1057.54     1232.82    159.72 o 
   1  -5   2       24.96       28.04      3.27 o 
   2  -5   2      615.94      748.47     41.00 o 
   3  -5   2        0.45        0.87      2.09 o 
   4  -5   2      260.09      310.27     20.88 o 
   5  -5   2      380.99      400.07     22.92 o 
   6  -5   2        0.01       -2.13      2.13 o 
   7  -5   2       19.91       25.99      4.35 o 
   8  -5   2      114.71      101.96      6.32 o 
   9  -5   2      143.38      145.91     11.73 o 
  10  -5   2        0.34       20.64     11.87 o 
 -10  -4   2       21.34       32.20      5.06 o 
  -9  -4   2        0.29        0.04      2.61 o 
  -8  -4   2        0.55        0.61      2.42 o 
  -7  -4   2       91.68       93.67      7.64 o 
  -6  -4   2        0.05        2.76      3.16 o 
  -5  -4   2       33.98       41.48      4.21 o 
  -4  -4   2        0.68       -1.17      1.55 o 
  -3  -4   2        3.54        4.22      2.06 o 
  -2  -4   2      225.00      254.87     40.94 o 
  -1  -4   2      391.99      420.48     42.15 o 
   0  -4   2      632.54      516.28     28.92 o 
   1  -4   2       46.76       38.40      3.68 o 
   2  -4   2       92.98       91.74      6.57 o 
   3  -4   2        4.02        2.17      2.25 o 
   4  -4   2      194.84      195.64     12.02 o 
   5  -4   2       73.28       68.92      4.61 o 
   6  -4   2       45.10       49.23      3.81 o 
   7  -4   2       31.32       32.51      3.29 o 
   8  -4   2       19.60       16.50      2.59 o 
   9  -4   2      116.88      115.90      9.92 o 
  10  -4   2        8.60       16.85     11.64 o 
  11  -4   2        1.36       -0.98      6.11 o 
 -11  -3   2        0.42       -1.22      3.62 o 
 -10  -3   2        0.53        0.57      2.99 o 
  -9  -3   2       19.90       22.78      5.54 o 
  -8  -3   2        1.08       -0.05      2.86 o 
  -7  -3   2       49.83       43.90      5.36 o 
  -6  -3   2       38.21       52.51      4.91 o 
  -5  -3   2       28.25       21.62      2.85 o 
  -4  -3   2        0.29       -0.62      1.82 o 
  -2  -3   2      210.49      234.40     10.69 o 
  -1  -3   2      391.07      395.13     38.74 o 
   0  -3   2      367.62      296.39     17.00 o 
   1  -3   2      107.65       95.53      6.53 o 
   2  -3   2      348.47      381.22     21.27 o 
   3  -3   2       24.43       21.94      3.00 o 
   4  -3   2      207.81      253.20     14.95 o 
   5  -3   2       49.99       49.71      3.46 o 
   6  -3   2        9.09        6.66      1.81 o 
   7  -3   2       16.71       13.61      2.12 o 
   8  -3   2        0.47       -0.29      3.03 o 
   9  -3   2       10.15       19.68      4.53 o 
  10  -3   2        3.24        9.75      4.70 o 
  11  -3   2        0.83       -3.23      5.63 o 
 -11  -2   2        4.68       -2.25      3.85 o 
 -10  -2   2        0.79        0.93      3.14 o 
  -9  -2   2       82.07       70.21      6.82 o 
  -8  -2   2       18.63       16.76      3.58 o 
  -7  -2   2      429.96      421.38     25.42 o 
  -6  -2   2        0.11       -1.70      1.73 o 
  -5  -2   2        0.04       -0.53      1.12 o 
  -4  -2   2      291.57      294.73     12.47 o 
  -3  -2   2       43.76       44.88      2.64 o 
  -2  -2   2      368.42      344.86     15.12 o 
  -1  -2   2     2711.67     1991.62     87.56 o 
   0  -2   2     3988.25     3737.42    523.95 o 
   1  -2   2     1755.16     1986.06    103.88 o 
   2  -2   2       20.73       17.72      2.70 o 
   3  -2   2        0.11        0.85      2.35 o 
   4  -2   2        1.57        1.21      1.86 o 
   5  -2   2       60.76       63.07      3.54 o 
   6  -2   2      162.02      176.84      8.01 o 
   7  -2   2        0.12       -1.11      1.36 o 
   8  -2   2        0.32       -2.67      3.82 o 
   9  -2   2        1.70       -0.21      2.93 o 
  10  -2   2        3.28        3.00      5.02 o 
  11  -2   2       16.32       39.29     20.22 o 
 -11  -1   2        6.85        9.55      6.73 o 
 -10  -1   2        1.04        7.44      3.49 o 
  -9  -1   2        4.39        6.78      2.14 o 
  -8  -1   2       32.20       34.64      3.17 o 
  -7  -1   2     1458.22     1433.26     56.69 o 
  -6  -1   2      543.77      534.62     21.84 o 
  -5  -1   2       70.53       70.22      3.85 o 
  -4  -1   2     1424.52     1317.64     51.71 o 
  -3  -1   2      105.78      105.88      4.96 o 
  -2  -1   2     5044.84     4877.30    234.17 o 
  -1  -1   2      385.03      289.13     19.44 o 
   0  -1   2     3599.01     3661.82    221.03 o 
   1  -1   2      102.55      101.47      5.88 o 
   2  -1   2       49.57       40.51      3.90 o 
   3  -1   2      287.66      279.14     15.97 o 
   4  -1   2      313.37      317.27     12.96 o 
   5  -1   2      292.72      308.34     12.83 o 
   6  -1   2       45.15       45.61      2.92 o 
   7  -1   2        0.40        1.03      2.49 o 
   8  -1   2       96.15       94.93      8.06 o 
   9  -1   2        2.24        3.63      3.20 o 
  10  -1   2        0.06        1.09      3.16 o 
  11  -1   2        4.78       29.53     16.70 o 
 -11   0   2       32.29       67.85     20.32 o 
 -10   0   2        8.07        7.92      2.39 o 
  -9   0   2       65.41       66.36      4.62 o 
  -8   0   2       44.83       41.38      3.40 o 
  -7   0   2      239.47      235.53     10.51 o 
  -6   0   2        3.63        3.67      1.42 o 
  -5   0   2      157.10      151.58      6.93 o 
  -4   0   2     1330.93     1254.32     49.42 o 
  -3   0   2        7.55        6.89      1.31 o 
  -2   0   2     2269.55     2142.05     84.11 o 
  -1   0   2     2813.70     2181.82    271.04 o 
   0   0   2    17276.53    15576.23    598.35 o 
   1   0   2     2279.89     2394.54     77.30 o 
   2   0   2      976.84     1112.33     58.69 o 
   3   0   2        0.25        2.02      2.02 o 
   4   0   2      284.10      266.44     15.58 o 
   5   0   2       14.12        9.27      2.69 o 
   6   0   2        2.18        3.91      4.28 o 
   7   0   2       48.11       64.05      6.21 o 
   8   0   2       51.70       61.08      6.36 o 
   9   0   2       16.92       21.36      4.40 o 
  10   0   2        0.20       -1.67      3.10 o 
  11   0   2        1.24       12.14      6.11 o 
 -10   1   2        0.16        0.08      2.07 o 
  -9   1   2       24.31       33.48      3.28 o 
  -8   1   2        3.88        1.75      1.64 o 
  -7   1   2       95.00       99.05      5.32 o 
  -6   1   2        2.61        4.70      1.46 o 
  -5   1   2      276.85      274.94     11.67 o 
  -4   1   2     2919.68     3091.36    121.37 o 
  -3   1   2      836.98      953.65     37.83 o 
  -2   1   2     1143.04     1108.82     45.01 o 
  -1   1   2      860.18      848.90     40.52 o 
   0   1   2      523.59      457.85     18.62 o 
   1   1   2        0.01        5.17      5.74 o 
   2   1   2        2.55        1.17      2.03 o 
   3   1   2     1322.72     1432.87     76.30 o 
   4   1   2        0.97       -1.69      1.69 o 
   5   1   2        4.25        2.17      2.09 o 
   6   1   2        7.33        2.04      2.43 o 
   7   1   2        0.00       -1.81      3.08 o 
   8   1   2       38.33       40.33      5.33 o 
   9   1   2        0.63        2.96      3.27 o 
  10   1   2        1.56        5.08      3.63 o 
 -10   2   2        6.75       10.44      6.99 o 
  -9   2   2        3.47        3.30      2.03 o 
  -8   2   2       12.13       10.11      2.32 o 
  -7   2   2        0.00       -1.18      1.59 o 
  -6   2   2      143.05      154.58      7.34 o 
  -5   2   2        0.03       -0.53      1.20 o 
  -4   2   2     5353.05     5967.79    232.21 o 
  -3   2   2        3.42        2.94      1.02 o 
  -2   2   2        2.43        5.05      2.14 o 
  -1   2   2     2102.93     2108.27     74.80 o 
   1   2   2      720.47      610.84     34.25 o 
   2   2   2     1050.91     1294.85     68.60 o 
   3   2   2     2057.75     2170.63    115.41 o 
   4   2   2        0.20       -1.61      1.67 o 
   5   2   2       17.94       16.25      3.22 o 
   6   2   2        0.09       -2.17      2.17 o 
   7   2   2        0.04        0.50      2.51 o 
   8   2   2       27.40       23.35      4.42 o 
   9   2   2       17.50       20.38      4.51 o 
  10   2   2        0.25       -0.16      3.04 o 
 -11   3   2        3.53       -2.17      4.99 o 
 -10   3   2        0.02        9.39      9.52 o 
  -9   3   2       29.30       30.08      3.42 o 
  -8   3   2       25.01       28.86      3.12 o 
  -7   3   2       13.62       10.75      2.19 o 
  -6   3   2      222.35      241.73     10.73 o 
  -5   3   2      251.18      256.56     11.16 o 
  -4   3   2      468.92      526.52     21.53 o 
  -3   3   2      502.42      536.87     25.48 o 
  -2   3   2      114.45      126.16     11.22 o 
   0   3   2        4.58       -0.06      2.00 o 
   1   3   2      247.49      292.37     17.59 o 
   2   3   2     1132.73     1217.54     91.30 o 
   3   3   2     2823.52     2981.82    158.69 o 
   4   3   2       53.03       63.07      5.74 o 
   5   3   2        8.62       11.54      3.14 o 
   6   3   2       54.86       53.32      5.79 o 
   7   3   2       19.92       20.56      6.15 o 
   8   3   2        6.25        6.27      3.32 o 
   9   3   2       38.40       46.91      6.44 o 
  10   3   2        0.31        4.25      4.25 o 
 -11   4   2       10.09        9.08      3.37 o 
 -10   4   2        0.73       -0.52      2.63 o 
  -9   4   2      118.95      109.12      6.59 o 
  -8   4   2       94.40       90.93      5.67 o 
  -7   4   2        0.36       -0.18      1.76 o 
  -6   4   2        5.48        7.96      1.88 o 
  -5   4   2      182.42      186.41      8.74 o 
  -4   4   2       65.92       68.55      4.16 o 
  -3   4   2        0.09       -1.69      1.69 o 
  -2   4   2       11.07       11.76      3.25 o 
  -1   4   2        0.02       -3.06      3.06 o 
   0   4   2      243.46      211.59     22.78 o 
   1   4   2        4.59        1.22      2.76 o 
   2   4   2      474.71      460.72     27.02 o 
   3   4   2      132.16      138.53     10.24 o 
   4   4   2        8.03        9.70      3.45 o 
   5   4   2      124.54      134.23     12.19 o 
   6   4   2       57.42       63.88      6.70 o 
   7   4   2        8.77        6.18      3.63 o 
   8   4   2       30.55       32.70      8.57 o 
   9   4   2        7.82       11.75      4.44 o 
 -11   5   2        3.75        3.05      3.49 o 
 -10   5   2        0.03        2.60      3.17 o 
  -9   5   2        5.05        8.27      3.62 o 
  -8   5   2        1.91        6.55      3.69 o 
  -7   5   2        0.05        1.40      1.83 o 
  -6   5   2       52.21       49.99      3.82 o 
  -5   5   2       61.91       74.05      4.71 o 
  -4   5   2      176.20      199.95      9.65 o 
  -3   5   2      388.29      433.96     24.14 o 
  -2   5   2      321.14      329.29     31.85 o 
  -1   5   2        3.19        1.22      3.99 o 
   0   5   2       22.58       19.78      4.01 o 
   1   5   2      384.44      341.47     20.28 o 
   2   5   2        0.04        0.66      3.10 o 
   3   5   2      136.58      140.84     10.80 o 
   4   5   2      114.59      101.25     14.45 o 
   5   5   2       21.33       19.88      4.62 o 
   6   5   2       24.37       42.35      7.99 o 
   7   5   2        6.32        2.53      3.49 o 
   8   5   2        1.36        1.78      3.45 o 
   9   5   2        0.27       -0.48      3.25 o 
 -11   6   2        3.63        5.51      4.00 o 
 -10   6   2        6.64        5.99      3.86 o 
  -9   6   2       26.19       23.58      4.43 o 
  -8   6   2       94.42       92.26     14.30 o 
  -7   6   2        1.74        2.88      3.27 o 
  -6   6   2      166.61      176.28      9.07 o 
  -5   6   2      192.89      204.05     10.23 o 
  -4   6   2       37.64       36.52      3.18 o 
  -3   6   2      559.37      596.77     33.24 o 
  -2   6   2       41.16       35.64     13.84 o 
  -1   6   2       97.04       89.09      8.17 o 
   0   6   2      176.04      157.91     11.26 o 
   1   6   2        3.15       -0.03      2.91 o 
   2   6   2       16.15       15.66      6.92 o 
   3   6   2       22.47       19.42      4.58 o 
   4   6   2       11.60        2.92      3.63 o 
   5   6   2        0.04       -2.75      3.32 o 
   6   6   2        0.02       -3.12      3.12 o 
   7   6   2        0.78        0.17      3.74 o 
   8   6   2        2.10        0.65      3.78 o 
 -10   7   2       26.30       29.42      5.50 o 
  -9   7   2        1.80        2.51      3.69 o 
  -8   7   2       83.44       64.99      6.92 o 
  -7   7   2       58.18       53.68      6.34 o 
  -6   7   2      186.31      199.03     12.72 o 
  -5   7   2      130.48      140.30      9.40 o 
  -4   7   2      135.18      151.26      9.99 o 
  -3   7   2        0.35       -2.42      2.42 o 
  -2   7   2       41.00       42.52      5.77 o 
  -1   7   2       21.09       26.79      5.01 o 
   0   7   2       44.82       47.36      5.94 o 
   1   7   2        9.96       13.26      4.34 o 
   2   7   2      286.68      285.63     24.69 o 
   3   7   2       13.64        9.18      4.17 o 
   4   7   2        0.03       -1.86      6.51 o 
   5   7   2        0.12        1.55      3.82 o 
   6   7   2        0.64       -2.44      3.50 o 
   7   7   2        0.95       -0.35      3.79 o 
   8   7   2        2.98        2.46      4.33 o 
 -10   8   2      127.27      123.58     26.28 o 
  -9   8   2       38.64       42.76      6.29 o 
  -8   8   2        0.37        4.28      3.91 o 
  -7   8   2        7.96        8.65      4.22 o 
  -6   8   2       14.61       15.11      4.36 o 
  -5   8   2       31.73       26.23      4.78 o 
  -4   8   2        3.77        6.97      3.23 o 
  -3   8   2      121.04      115.92     18.43 o 
  -2   8   2       40.66       39.06      9.16 o 
  -1   8   2      138.21      129.95     10.65 o 
   0   8   2       93.99       90.74      8.46 o 
   1   8   2      149.81      114.71      9.65 o 
   2   8   2       77.22       71.36      7.55 o 
   3   8   2       75.09       73.18     10.01 o 
   4   8   2       14.30       20.15      4.92 o 
   5   8   2        0.11       -3.44      3.44 o 
   6   8   2        2.39        0.31      4.80 o 
   7   8   2        5.77       -3.73      6.88 o 
  -9   9   2       27.25       33.46      6.15 o 
  -8   9   2       26.64       24.80      8.33 o 
  -7   9   2       13.23        3.77      4.23 o 
  -6   9   2       59.29       58.38      7.04 o 
  -5   9   2      117.07      117.12      9.68 o 
  -4   9   2        5.60        7.17      4.04 o 
  -3   9   2       67.19       73.74      9.73 o 
  -2   9   2       84.29       83.99     14.37 o 
  -1   9   2       14.88       10.22      3.68 o 
   0   9   2       11.37       14.74      3.93 o 
   1   9   2       72.83       73.14      7.45 o 
   2   9   2        9.02        5.56      3.92 o 
   3   9   2       20.22       22.54      7.49 o 
   4   9   2        5.20        6.39      3.94 o 
   5   9   2       16.31       15.16      9.02 o 
   6   9   2        0.76        1.92      7.61 o 
  -8  10   2        2.02        0.07      4.16 o 
  -7  10   2       25.54       25.53      5.60 o 
  -6  10   2       30.33       27.34      5.54 o 
  -5  10   2       10.70       19.11      5.09 o 
  -4  10   2        7.66        9.16      4.32 o 
  -3  10   2       26.76       33.90      5.53 o 
  -2  10   2       12.63       18.23      4.75 o 
  -1  10   2        1.62        3.17      5.36 o 
   0  10   2        0.77        3.31      6.15 o 
   1  10   2        0.06       -2.55      8.26 o 
   2  10   2        0.85       -3.23      3.23 o 
   3  10   2        0.04       -3.68      3.68 o 
   4  10   2        2.64       -3.15      7.94 o 
   5  10   2       10.97        5.64      8.48 o 
  -7  11   2       33.28       43.67     10.90 o 
  -6  11   2        5.76        3.92      3.90 o 
  -5  11   2        7.29        5.51      3.98 o 
  -4  11   2        0.07       -1.27      2.95 o 
  -3  11   2        2.60        5.43      3.29 o 
  -2  11   2       15.71       20.72      4.26 o 
  -1  11   2        3.75        8.51      2.94 o 
   0  11   2        4.30       11.47      3.25 o 
   1  11   2        0.10        1.88      2.86 o 
   2  11   2        0.12        4.57      7.55 o 
   3  11   2        0.00       11.28      8.14 o 
  -5  12   2        0.81        2.14      3.41 o 
  -4  12   2       13.93       19.65      4.53 o 
  -3  12   2        6.84       12.03      3.57 o 
  -1 -13   3        2.22      -11.76     11.76 o 
   0 -13   3       22.91       31.08     20.35 o 
   1 -13   3        0.24       -2.22     16.83 o 
   2 -13   3        1.24       39.84     21.52 o 
   3 -13   3        6.38       34.58     17.76 o 
  -3 -12   3        5.22        2.49     11.20 o 
  -2 -12   3        0.19       -6.33     11.45 o 
  -1 -12   3        1.80       12.47     14.84 o 
   0 -12   3        1.30        5.38     16.94 o 
   1 -12   3        4.71       -4.99     16.52 o 
   2 -12   3        6.84       11.82     19.97 o 
   3 -12   3        6.02       24.17     18.54 o 
   4 -12   3        0.19       -0.52     14.25 o 
   5 -12   3        1.20       13.93      6.95 o 
   6 -12   3       18.08       65.00     14.43 o 
  -5 -11   3        1.70       -0.51     10.14 o 
  -4 -11   3        0.21       -1.29     10.03 o 
  -3 -11   3        0.25       -3.20     10.31 o 
  -2 -11   3        0.57       -3.80     11.58 o 
  -1 -11   3        8.06        0.68     13.65 o 
   0 -11   3        4.21       15.82     17.33 o 
   1 -11   3       24.38       20.66     19.21 o 
   2 -11   3        4.23       -9.51     15.85 o 
   3 -11   3        0.08        1.84      7.74 o 
   4 -11   3       34.86       38.46      9.85 o 
   5 -11   3        9.02        8.77      4.92 o 
   6 -11   3        6.59        9.39      4.61 o 
   7 -11   3        3.16       -3.35     15.59 o 
  -6 -10   3        0.01        1.26      8.53 o 
  -5 -10   3        2.53       -4.99      8.07 o 
  -4 -10   3        0.10       -4.57      9.10 o 
  -3 -10   3        0.11       -1.43      9.95 o 
  -2 -10   3        2.74       -4.04     10.34 o 
  -1 -10   3      119.17       90.47     22.39 o 
   0 -10   3        0.03        2.33     14.28 o 
   1 -10   3        1.90        6.42     15.93 o 
   2 -10   3        1.51        4.74      5.10 o 
   3 -10   3       12.89       15.77      7.61 o 
   4 -10   3        4.87        5.09      4.56 o 
   5 -10   3       11.73       10.72      4.23 o 
   6 -10   3       18.69       25.96      5.72 o 
   7 -10   3        4.82       -1.97      5.64 o 
   8 -10   3       20.47       12.13      4.94 o 
  -7  -9   3        0.83       -4.17      7.03 o 
  -6  -9   3        5.54       -0.07      8.56 o 
  -5  -9   3       13.02        5.35      9.29 o 
  -4  -9   3        9.38       21.18     11.54 o 
  -3  -9   3        7.47        0.55     10.53 o 
  -2  -9   3      202.22      176.33     27.75 o 
  -1  -9   3        0.65        2.12     12.69 o 
   0  -9   3       48.98       68.87      8.38 o 
   1  -9   3      101.18      117.83      9.17 o 
   2  -9   3       48.05       52.03     12.87 o 
   3  -9   3       21.06       11.21      3.55 o 
   4  -9   3       13.61       13.89      4.06 o 
   5  -9   3        0.95        1.60      3.65 o 
   6  -9   3       99.29      105.49     13.13 o 
   7  -9   3       13.33        6.04      4.56 o 
   8  -9   3       11.20       15.69      4.28 o 
   9  -9   3        0.86        9.03      7.23 o 
  -8  -8   3        0.08       -4.44      6.44 o 
  -7  -8   3        0.38       -2.32      7.66 o 
  -6  -8   3        3.76        0.05      8.14 o 
  -5  -8   3        3.73       -2.67      7.61 o 
  -4  -8   3        1.75        4.52      9.23 o 
  -3  -8   3       45.72       54.72     14.74 o 
  -2  -8   3      153.28      105.34     20.92 o 
  -1  -8   3        6.61        0.42     12.98 o 
   0  -8   3       74.13       97.97     17.49 o 
   1  -8   3       28.31       36.65      4.20 o 
   2  -8   3       98.31      103.80     12.35 o 
   3  -8   3       36.26       55.89      6.05 o 
   4  -8   3       20.36       23.86      4.64 o 
   5  -8   3       59.44       48.94      6.28 o 
   6  -8   3      182.65      167.09     12.01 o 
   7  -8   3       39.41       38.46      6.30 o 
   8  -8   3        1.80       -3.00      3.00 o 
   9  -8   3        2.40        7.28      4.86 o 
  10  -8   3        2.96        8.92     14.67 o 
  -9  -7   3        0.47       -0.26      6.65 o 
  -8  -7   3        0.18       -3.05      7.13 o 
  -7  -7   3        0.01       -1.65      6.93 o 
  -6  -7   3       12.21        7.60      8.14 o 
  -5  -7   3       44.07       45.93     12.83 o 
  -4  -7   3       16.39       14.77     10.09 o 
  -3  -7   3        6.14        3.55      9.64 o 
  -2  -7   3        0.00        4.88     10.81 o 
  -1  -7   3        1.03        1.34     10.78 o 
   0  -7   3        0.96       -0.80      2.93 o 
   1  -7   3       52.72       56.72      5.23 o 
   2  -7   3        3.97        5.92      2.42 o 
   3  -7   3        7.42        7.79      6.78 o 
   4  -7   3        2.51        4.24      3.18 o 
   5  -7   3       71.95       77.47      7.57 o 
   6  -7   3      214.55      198.40     13.54 o 
   7  -7   3      117.44       95.74      6.77 o 
   8  -7   3        3.87        3.62      3.02 o 
   9  -7   3       21.94       25.29      6.24 o 
  10  -7   3       11.45       22.86      7.98 o 
  -9  -6   3        0.02       -0.59      7.45 o 
  -8  -6   3        2.20        0.77      7.53 o 
  -7  -6   3        0.48       -0.98      6.36 o 
  -6  -6   3      216.88      226.96     14.75 o 
  -5  -6   3      114.88      111.08      8.45 o 
  -4  -6   3       29.87       22.36      3.04 o 
  -3  -6   3      328.39      309.14     33.77 o 
  -2  -6   3      147.76      161.85     24.49 o 
  -1  -6   3       98.61       95.39     19.52 o 
   0  -6   3        7.99        6.91     11.81 o 
   1  -6   3      940.41     1194.14     65.03 o 
   2  -6   3      230.31      246.81     15.31 o 
   3  -6   3        4.80        2.19      3.04 o 
   4  -6   3      134.67      144.83     13.09 o 
   5  -6   3      400.00      353.47     20.85 o 
   6  -6   3       10.27       11.33      4.20 o 
   7  -6   3       22.23       16.88      3.36 o 
   8  -6   3       10.03       12.24      4.82 o 
   9  -6   3       84.14       83.50      9.49 o 
  10  -6   3        1.73       13.31     11.18 o 
 -10  -5   3        0.01        2.36      7.39 o 
  -9  -5   3        2.29       -5.38      6.46 o 
  -8  -5   3       87.05       86.02     13.51 o 
  -7  -5   3        0.01       -1.67      2.06 o 
  -6  -5   3       23.76       21.48      3.33 o 
  -5  -5   3       30.90       32.23      6.10 o 
  -3  -5   3        0.97        0.72      8.17 o 
  -2  -5   3      176.88      154.01     23.27 o 
  -1  -5   3       93.90       69.64     16.47 o 
   0  -5   3        0.49       -0.01      3.02 o 
   1  -5   3     1934.63     2242.78    119.19 o 
   2  -5   3       41.32       48.58      8.90 o 
   3  -5   3        8.22       12.50      2.93 o 
   5  -5   3       56.78       70.86      8.53 o 
   6  -5   3        5.96        7.00      3.34 o 
   7  -5   3       51.24       49.15      5.86 o 
   8  -5   3        1.05        1.16      3.94 o 
   9  -5   3       92.35       93.35      9.09 o 
  10  -5   3       49.49       27.83      9.33 o 
 -10  -4   3        9.38        9.82      8.61 o 
  -9  -4   3        0.08        1.39      2.46 o 
  -8  -4   3       30.50       38.27      6.87 o 
  -7  -4   3       32.35       31.34      5.48 o 
  -6  -4   3        0.43       -0.47      1.62 o 
  -5  -4   3        4.98        7.31      2.03 o 
  -4  -4   3      116.77      115.72      7.87 o 
  -3  -4   3      126.91      123.66      8.19 o 
  -2  -4   3       69.80       78.86     16.84 o 
  -1  -4   3      560.09      415.87     42.31 o 
   0  -4   3     1103.19     1501.94    104.78 o 
   1  -4   3      103.32      117.60      8.15 o 
   2  -4   3       75.27       72.02      8.84 o 
   3  -4   3      117.62      136.70     10.42 o 
   4  -4   3      243.66      241.54     14.52 o 
   5  -4   3       34.28       29.32      4.51 o 
   6  -4   3        1.53        1.83      1.93 o 
   7  -4   3       52.05       51.63      3.95 o 
   8  -4   3       39.28       33.26      9.00 o 
   9  -4   3       58.86       66.12     10.44 o 
  10  -4   3       18.63       31.01      8.53 o 
  11  -4   3        0.95       -5.85      6.11 o 
 -11  -3   3        1.35       12.44      9.77 o 
 -10  -3   3       12.48       11.87      3.73 o 
  -9  -3   3       53.97       61.99      6.32 o 
  -8  -3   3        2.35        4.96      2.57 o 
  -7  -3   3        0.34       -3.60      5.72 o 
  -6  -3   3       33.39       45.11      9.91 o 
  -5  -3   3       90.74       82.77      6.21 o 
  -4  -3   3       82.22       67.53      5.10 o 
  -3  -3   3      676.66      549.89     30.69 o 
  -2  -3   3       20.15       19.71      1.40 o 
  -1  -3   3       59.21       50.72      5.51 o 
   1  -3   3        0.05       -2.02      2.31 o 
   3  -3   3      397.40      409.31     23.28 o 
   4  -3   3      618.88      711.35     38.97 o 
   5  -3   3      103.95      105.11      5.47 o 
   6  -3   3       22.64       21.81      2.23 o 
   7  -3   3       44.91       46.04      5.88 o 
   8  -3   3        9.73        9.77      4.38 o 
   9  -3   3        5.22       11.57      4.13 o 
  10  -3   3        1.52        7.30     10.31 o 
  11  -3   3        4.38        3.07      6.78 o 
 -11  -2   3       10.98        9.15      4.44 o 
 -10  -2   3       11.46       11.88      3.74 o 
  -9  -2   3       16.04       22.13      4.99 o 
  -8  -2   3       72.08       92.62      7.65 o 
  -7  -2   3       18.76       22.27      3.39 o 
  -6  -2   3        0.21       -0.38      1.23 o 
  -5  -2   3      421.75      399.50     16.68 o 
  -3  -2   3      215.34      193.25      8.56 o 
  -2  -2   3      305.89      299.29     12.61 o 
  -1  -2   3      196.37      226.70     17.85 o 
   0  -2   3      390.17      432.97     59.47 o 
   1  -2   3      353.95      375.76     24.20 o 
   2  -2   3      654.57      717.59     38.98 o 
   3  -2   3      289.53      268.16     15.61 o 
   4  -2   3      168.99      156.68      7.06 o 
   5  -2   3      153.26      159.29     10.73 o 
   6  -2   3       56.10       53.19      5.79 o 
   7  -2   3       15.40       13.06      3.98 o 
   8  -2   3       48.73       48.15      6.11 o 
   9  -2   3        3.14        4.15      5.43 o 
  10  -2   3        5.45       10.15      5.46 o 
  11  -2   3        1.19        4.84      6.90 o 
 -10  -1   3        0.78        1.31      2.00 o 
  -9  -1   3       10.11        8.98      2.23 o 
  -8  -1   3      210.30      213.73     13.75 o 
  -7  -1   3      211.75      188.65     10.68 o 
  -6  -1   3       63.70       67.40      4.46 o 
  -5  -1   3       35.25       32.58      2.53 o 
  -4  -1   3        7.08        5.60      1.32 o 
  -3  -1   3      958.22      930.62     36.98 o 
  -2  -1   3       67.15       58.61      4.85 o 
  -1  -1   3      225.43      216.20     11.25 o 
   0  -1   3      905.44      885.71     35.39 o 
   1  -1   3      538.74      590.83     38.53 o 
   2  -1   3      511.22      557.15     30.25 o 
   3  -1   3       35.62       39.90      4.13 o 
   4  -1   3      377.99      375.01     21.59 o 
   5  -1   3        0.53        1.15      2.85 o 
   6  -1   3        2.64        1.21      2.94 o 
   7  -1   3       48.40       39.07      5.27 o 
   8  -1   3       89.91       94.92     11.34 o 
   9  -1   3        0.28        3.64      3.39 o 
  10  -1   3        0.43        3.12      4.75 o 
 -11   0   3       98.36      105.12      7.37 o 
 -10   0   3       12.40       12.94      2.65 o 
  -9   0   3        6.17       11.79      2.43 o 
  -8   0   3       18.13       17.33      2.53 o 
  -7   0   3       44.65       50.04      3.61 o 
  -6   0   3       13.18       17.94      2.12 o 
  -5   0   3      415.95      436.30     18.00 o 
  -4   0   3        9.50       10.62      3.02 o 
  -3   0   3        2.08        0.69      1.24 o 
  -2   0   3        0.84        0.64      1.34 o 
  -1   0   3       87.24       95.12      4.70 o 
   0   0   3     1944.33     1934.12     75.66 o 
   1   0   3      392.85      439.24     17.86 o 
   3   0   3      129.02      137.85      9.07 o 
   5   0   3       36.44       43.48      4.75 o 
   6   0   3        0.15       -0.69      2.42 o 
   7   0   3      186.89      166.58     11.77 o 
   8   0   3       16.34       16.42      4.09 o 
   9   0   3       14.61       12.22      3.92 o 
  10   0   3        9.52       18.42      4.75 o 
 -11   1   3       62.02       80.97      6.45 o 
 -10   1   3        2.00        4.19      3.47 o 
  -9   1   3       20.89       22.99      4.46 o 
  -8   1   3        0.12        1.36      1.74 o 
  -7   1   3        3.91        2.40      1.72 o 
  -6   1   3      127.70      130.95      8.89 o 
  -5   1   3      204.23      238.42     10.45 o 
  -4   1   3      785.40      723.37     29.12 o 
  -3   1   3      342.66      322.73     22.76 o 
  -2   1   3      140.42      140.14      6.36 o 
  -1   1   3      542.67      556.08     22.42 o 
   0   1   3        7.50        6.70      1.60 o 
   1   1   3      273.57      280.77     12.15 o 
   2   1   3       47.01       48.16      3.95 o 
   3   1   3      315.72      328.18     19.19 o 
   4   1   3       73.35       91.39      6.99 o 
   5   1   3        0.01       -1.29      2.14 o 
   6   1   3       12.78       15.90      3.61 o 
   7   1   3      106.07       90.09     11.64 o 
   8   1   3        1.19       -0.52      2.78 o 
   9   1   3       15.02       13.83      4.20 o 
  10   1   3       12.82       18.76      7.55 o 
 -11   2   3        0.45       -1.30      3.77 o 
 -10   2   3        9.44        8.58      2.97 o 
  -9   2   3        1.94       -1.96      1.96 o 
  -8   2   3        7.68        4.82      2.19 o 
  -7   2   3       73.76       80.42      4.99 o 
  -6   2   3       76.78       87.65      5.04 o 
  -5   2   3      108.17      106.71      5.51 o 
  -4   2   3      712.00      836.69     33.23 o 
  -3   2   3      578.57      657.68     30.56 o 
  -2   2   3      266.44      255.53     12.89 o 
  -1   2   3      357.22      363.35     14.89 o 
   0   2   3        1.06       -0.71      2.34 o 
   1   2   3      125.36      130.59      9.33 o 
   2   2   3       35.73       31.30      3.81 o 
   3   2   3      207.31      279.23     17.07 o 
   4   2   3      370.78      350.74     23.27 o 
   5   2   3       67.73       65.80      6.06 o 
   6   2   3       25.46       33.00      4.71 o 
   7   2   3        0.67        0.37      3.02 o 
   8   2   3        0.50        0.76      3.12 o 
   9   2   3        7.02       10.93      4.02 o 
  10   2   3        5.75       13.78      4.19 o 
 -11   3   3        0.05       -2.71      2.71 o 
 -10   3   3       65.52       68.03      6.03 o 
  -9   3   3       45.12       35.97      4.35 o 
  -8   3   3        1.31        4.48      2.69 o 
  -7   3   3        2.43        2.07      2.03 o 
  -6   3   3      331.27      363.09     15.62 o 
  -5   3   3        1.68        3.80      1.71 o 
  -4   3   3      178.18      234.98     12.28 o 
  -3   3   3        0.01       -1.22      2.14 o 
  -2   3   3      195.78      207.16     11.17 o 
  -1   3   3      110.41      100.22      5.51 o 
   0   3   3      729.80      746.96     41.18 o 
   1   3   3      131.15      121.06      8.89 o 
   2   3   3        4.32        0.23      2.05 o 
   3   3   3       35.41       42.85      5.27 o 
   4   3   3       99.45       99.17      7.99 o 
   5   3   3       18.97       15.43      3.51 o 
   6   3   3       16.66       14.50      3.89 o 
   7   3   3        8.42        8.31      3.53 o 
   8   3   3        5.77        2.97      3.35 o 
   9   3   3        0.90        1.85      3.55 o 
 -11   4   3        0.98       -1.67      2.86 o 
 -10   4   3       15.07       15.00      3.68 o 
  -9   4   3        3.10        6.43      3.13 o 
  -8   4   3       24.55       21.36      3.18 o 
  -7   4   3       58.18       55.60      4.67 o 
  -6   4   3       99.25       85.83      5.20 o 
  -5   4   3       42.71       38.23      4.22 o 
  -4   4   3       31.35       27.66      3.57 o 
  -3   4   3      149.14      138.42      8.51 o 
  -2   4   3       57.13       59.15      5.50 o 
  -1   4   3      121.87      114.95     10.53 o 
   0   4   3        3.87        6.21      2.57 o 
   1   4   3        0.34       -2.28      2.28 o 
   2   4   3        7.64        5.57      3.91 o 
   3   4   3        5.63        0.61      3.59 o 
   4   4   3        0.00       -2.64      2.64 o 
   5   4   3        1.40       -1.62      4.81 o 
   6   4   3       11.28        8.92      3.76 o 
   7   4   3        7.06       -1.43      3.22 o 
   8   4   3        4.30        6.43      4.00 o 
   9   4   3        0.01       -2.02      5.23 o 
 -11   5   3        3.84        5.95      3.69 o 
 -10   5   3        0.03        0.72      3.16 o 
  -9   5   3        6.70        8.55      3.55 o 
  -8   5   3       38.18       46.51      5.30 o 
  -7   5   3       51.77       43.49      4.98 o 
  -6   5   3       59.37       71.24      4.66 o 
  -5   5   3      686.98      676.29     32.69 o 
  -4   5   3        8.95       10.99      3.14 o 
  -3   5   3       21.09       18.79      3.53 o 
  -2   5   3      293.94      239.02     18.88 o 
  -1   5   3       12.69       10.78      3.98 o 
   0   5   3      164.63      169.18     31.28 o 
   1   5   3        4.44        4.50      3.13 o 
   2   5   3        5.10        4.96      3.24 o 
   3   5   3       49.80       73.57      7.34 o 
   4   5   3       10.03        8.63      3.94 o 
   5   5   3       14.00       14.47      5.92 o 
   6   5   3        3.78        1.96      4.05 o 
   7   5   3        2.56        0.60      3.57 o 
   8   5   3        0.03        2.46      3.71 o 
 -10   6   3       11.47       11.45      4.22 o 
  -9   6   3        0.82        0.42      3.36 o 
  -8   6   3       65.65       60.20      6.40 o 
  -7   6   3       33.93       32.68      5.72 o 
  -6   6   3      812.85      781.05     38.00 o 
  -5   6   3      559.03      580.60     28.86 o 
  -4   6   3       18.97       19.54      3.79 o 
  -3   6   3      150.44      142.68      7.87 o 
  -2   6   3        1.29       -1.85      4.14 o 
  -1   6   3      127.13       99.21      8.97 o 
   0   6   3       77.15       77.48      7.60 o 
   1   6   3       43.94       48.17      6.08 o 
   2   6   3        0.00        2.85      3.56 o 
   3   6   3       20.17       20.97      4.85 o 
   4   6   3        0.29       -2.68      3.40 o 
   5   6   3        0.18       -3.29      3.42 o 
   6   6   3       30.84       32.77     16.60 o 
   7   6   3        3.61        5.07      4.27 o 
   8   6   3        0.00       -3.26      3.66 o 
 -10   7   3        0.13       -3.53      3.53 o 
  -9   7   3       33.25       29.67      8.57 o 
  -8   7   3       49.93       45.10      5.91 o 
  -7   7   3       62.24       57.18      6.56 o 
  -6   7   3      228.31      235.38     14.26 o 
  -5   7   3      224.08      239.40     14.56 o 
  -4   7   3      286.55      264.19     17.40 o 
  -3   7   3        7.66        7.65      3.70 o 
  -2   7   3       32.61       27.53      5.64 o 
  -1   7   3        0.24       -2.35      5.52 o 
   0   7   3       31.20       34.78     12.79 o 
   1   7   3      280.26      200.46     21.62 o 
   2   7   3        5.64        0.75      3.57 o 
   3   7   3       76.45       85.52     11.00 o 
   4   7   3        0.29       -3.66      3.66 o 
   5   7   3        0.95       -2.51      3.95 o 
   6   7   3       21.58       19.74      5.61 o 
   7   7   3        0.02       -0.62      6.21 o 
  -9   8   3       23.90       19.30      5.10 o 
  -8   8   3        0.57       -0.35      3.65 o 
  -7   8   3        5.87        7.36      4.08 o 
  -6   8   3       25.38       30.51      5.27 o 
  -5   8   3        0.35        4.71      4.89 o 
  -4   8   3        0.34       -1.11      4.52 o 
  -3   8   3      342.98      306.05     24.59 o 
  -2   8   3      456.94      416.06     25.82 o 
  -1   8   3        1.96       -3.70      3.70 o 
   0   8   3      106.25       79.71      8.06 o 
   1   8   3       17.94        5.78      4.32 o 
   2   8   3       12.31       15.60      7.02 o 
   3   8   3        0.47       -2.15      3.71 o 
   4   8   3        8.03       10.12      5.01 o 
   5   8   3        0.02        1.17      4.08 o 
   6   8   3        0.04        2.81      4.18 o 
  -9   9   3        4.40       -1.67      5.95 o 
  -8   9   3       20.54       16.34      6.51 o 
  -7   9   3        5.83        7.13      5.42 o 
  -6   9   3        1.18        3.24      3.66 o 
  -5   9   3       65.67       70.69      7.43 o 
  -4   9   3        1.46       -1.26      2.91 o 
  -3   9   3      125.34       86.19      9.47 o 
  -2   9   3       63.72       50.70      7.09 o 
  -1   9   3       28.66       34.20      5.87 o 
   0   9   3        6.98        5.66      4.17 o 
   1   9   3        0.13       -0.55      3.82 o 
   2   9   3        0.54       -2.80      3.81 o 
   3   9   3        0.31       -1.39      6.54 o 
   4   9   3       17.78       17.73      5.29 o 
   5   9   3        0.13       -1.21      3.94 o 
  -8  10   3        0.58       -3.80      3.80 o 
  -7  10   3        0.54       -4.51      5.32 o 
  -6  10   3       11.55        7.82      4.00 o 
  -5  10   3        0.04       -0.48      4.54 o 
  -4  10   3        0.07        2.41      3.41 o 
  -3  10   3      110.21      103.07     10.53 o 
  -2  10   3       32.05       22.96      4.83 o 
  -1  10   3        2.64        2.90      3.38 o 
   0  10   3        5.52        6.39      3.90 o 
   1  10   3        0.32       -0.68      3.41 o 
   2  10   3        0.82       -1.80      3.74 o 
   3  10   3        1.36       -3.07      4.14 o 
   4  10   3       15.45       24.80     10.57 o 
  -6  11   3       15.97       21.78     11.13 o 
  -5  11   3       12.23       11.18      5.51 o 
  -4  11   3        0.01        6.52      3.65 o 
  -3  11   3        6.79       10.16      3.73 o 
  -2  11   3        2.25        6.16      2.87 o 
  -1  11   3        5.29        6.73      3.21 o 
   0  11   3        4.82        4.53      3.65 o 
   1  11   3        0.35        3.95      3.62 o 
  -4  12   3        2.09        6.31      3.65 o 
  -3  12   3       13.11       17.10      4.19 o 
  -1  12   3        2.79        8.46      3.08 o 
  -1 -13   4       15.17        0.02     15.33 o 
   0 -13   4        1.81        2.41     17.04 o 
   1 -13   4        2.54       -8.77     17.33 o 
   2 -13   4        2.71       17.32     21.08 o 
   3 -13   4        0.02       16.78     19.24 o 
  -4 -12   4        1.20       -2.07     11.40 o 
  -3 -12   4        2.25       -1.99     11.04 o 
  -2 -12   4        0.05       -0.42     10.75 o 
  -1 -12   4        2.86       -1.21     14.48 o 
   0 -12   4        1.87      -14.24     14.24 o 
   1 -12   4        6.88       10.08     19.57 o 
   2 -12   4        1.48       -6.60     17.35 o 
   3 -12   4        6.30       18.49     18.75 o 
   4 -12   4        0.21        2.41     13.71 o 
   5 -12   4        2.32        7.13     13.14 o 
   6 -12   4        0.48       10.44      4.81 o 
  -5 -11   4        0.00        1.84      9.75 o 
  -4 -11   4        2.26       -0.34      9.93 o 
  -3 -11   4        1.77        4.73     11.94 o 
  -2 -11   4        0.01       -1.34     12.31 o 
  -1 -11   4        0.31      -12.85     12.85 o 
   0 -11   4       11.49        2.63     16.34 o 
   1 -11   4       20.93       29.02     20.17 o 
   2 -11   4        4.12        4.26     16.96 o 
   3 -11   4        0.90        4.55     15.18 o 
   4 -11   4        5.06        4.10      3.91 o 
   5 -11   4        0.12        5.26      5.66 o 
   6 -11   4        1.01        2.65      6.37 o 
   7 -11   4        4.69       -1.74     15.25 o 
  -6 -10   4        1.70        3.05     10.65 o 
  -5 -10   4        6.67       -6.90      8.58 o 
  -4 -10   4        0.13       -3.65     10.37 o 
  -3 -10   4        0.02        7.78     13.00 o 
  -2 -10   4       80.14       56.97     17.94 o 
  -1 -10   4       76.28       63.79     20.01 o 
   0 -10   4       10.44       30.77     19.81 o 
   1 -10   4        1.31       -8.04     13.14 o 
   2 -10   4        0.00       -0.61      2.60 o 
   3 -10   4        9.02        3.77      4.00 o 
   4 -10   4        0.78       -3.02      3.02 o 
   5 -10   4        5.62        1.90      3.82 o 
   6 -10   4        4.75        4.89      4.52 o 
   7 -10   4       10.86        0.99      6.43 o 
   8 -10   4        0.91       -1.82      4.50 o 
  -7  -9   4        3.90       -3.93      7.60 o 
  -6  -9   4        0.02       -7.00      7.00 o 
  -5  -9   4        0.00       -8.61      8.61 o 
  -4  -9   4        0.17       -6.65      9.64 o 
  -3  -9   4       12.64        8.92     11.58 o 
  -2  -9   4      159.44      159.54     27.12 o 
  -1  -9   4      111.46      102.83     23.74 o 
   0  -9   4       83.48       93.11     25.16 o 
   1  -9   4        0.15       -0.46      2.93 o 
   2  -9   4        8.73        8.79      3.99 o 
   3  -9   4        6.76        7.27      3.41 o 
   4  -9   4       12.59       11.81      4.07 o 
   5  -9   4       78.32       75.34      8.26 o 
   6  -9   4       25.36       17.30      6.71 o 
   7  -9   4       34.48       37.29     10.21 o 
   8  -9   4        1.31       -1.23      4.67 o 
   9  -9   4        0.98        4.35      5.14 o 
  -8  -8   4        0.09        2.97      8.22 o 
  -7  -8   4        4.92       -3.28      8.50 o 
  -6  -8   4        0.68       -1.83      8.81 o 
  -5  -8   4       14.49        0.88      9.96 o 
  -4  -8   4       17.39       14.45     11.68 o 
  -3  -8   4       53.13       51.14     16.45 o 
  -2  -8   4        0.00        0.51     12.43 o 
  -1  -8   4        2.26        8.56     14.25 o 
   0  -8   4       26.59       36.93      4.05 o 
   1  -8   4       26.07       29.15      4.75 o 
   2  -8   4       10.04       12.21      3.27 o 
   3  -8   4        0.01       -0.89      2.69 o 
   4  -8   4      290.98      316.33     47.52 o 
   5  -8   4      120.02      121.99     10.66 o 
   6  -8   4        3.68        0.19      3.86 o 
   7  -8   4       35.43       36.79      8.57 o 
   8  -8   4       55.01       56.08      7.57 o 
   9  -8   4        7.31       16.26     12.11 o 
  -9  -7   4       11.50       27.95     12.07 o 
  -8  -7   4        0.81        6.44      9.03 o 
  -7  -7   4        8.47        5.40      9.10 o 
  -6  -7   4       38.96       25.88     11.61 o 
  -5  -7   4       45.98       37.36     12.88 o 
  -4  -7   4       63.71       73.30     16.70 o 
  -3  -7   4       17.13       14.68     12.73 o 
  -2  -7   4       49.95       22.19     14.64 o 
  -1  -7   4       86.23       66.38     18.83 o 
   0  -7   4        2.12        3.12      2.23 o 
   1  -7   4      507.21      666.40     38.02 o 
   2  -7   4      117.82      170.82     21.34 o 
   3  -7   4      366.11      368.09     30.01 o 
   4  -7   4        3.81       11.32      3.96 o 
   5  -7   4       84.76       72.93      7.62 o 
   6  -7   4      226.66      201.52     13.93 o 
   7  -7   4       15.59        9.35      3.35 o 
   8  -7   4        6.67        8.70      5.04 o 
   9  -7   4        0.00        9.09      5.35 o 
  10  -7   4        6.33       14.59      8.62 o 
  -9  -6   4        1.70       -0.29      6.91 o 
  -8  -6   4       16.41        6.59      8.43 o 
  -7  -6   4       23.75       20.56     10.48 o 
  -6  -6   4       37.58       40.62     12.28 o 
  -5  -6   4       22.44       21.30     10.99 o 
  -4  -6   4       37.33       33.22     12.75 o 
  -3  -6   4       55.90       50.70     16.00 o 
  -2  -6   4      148.97      132.26     23.89 o 
  -1  -6   4      147.54      156.11     26.33 o 
   0  -6   4       61.07      120.24     19.35 o 
   2  -6   4       49.42       62.85     16.91 o 
   3  -6   4       50.37       71.54      7.75 o 
   4  -6   4        0.00        0.53      3.07 o 
   5  -6   4      223.25      203.30     13.53 o 
   6  -6   4        8.86        6.91      4.33 o 
   7  -6   4      219.35      191.71      9.95 o 
   8  -6   4      246.92      227.71     16.06 o 
   9  -6   4        1.82        5.78      8.03 o 
  10  -6   4       57.97       29.84     10.14 o 
 -10  -5   4        4.58       12.33      7.91 o 
  -9  -5   4        1.98        6.88      9.03 o 
  -8  -5   4        0.42        0.13      8.27 o 
  -7  -5   4       27.46       44.59      8.99 o 
  -6  -5   4      147.96      164.77     18.16 o 
  -5  -5   4       38.36       44.22      9.03 o 
  -4  -5   4        5.07        3.19      1.61 o 
  -3  -5   4       62.14       52.44     15.47 o 
  -2  -5   4        0.04       -3.29     10.71 o 
  -1  -5   4       81.83       73.87     17.25 o 
   0  -5   4        6.84        1.89      3.09 o 
   1  -5   4        0.08       -1.04      2.41 o 
   2  -5   4       19.15       34.09      4.41 o 
   3  -5   4        0.45        0.63      2.68 o 
   4  -5   4       41.57       52.01      5.76 o 
   5  -5   4       78.47       84.84      7.67 o 
   6  -5   4       23.04       20.87      3.23 o 
   7  -5   4       23.55       27.02      5.58 o 
   8  -5   4      165.77      154.13     12.22 o 
   9  -5   4       22.01       36.62      9.03 o 
  10  -5   4        9.60       18.55     12.88 o 
 -10  -4   4        0.03        8.27      8.30 o 
  -9  -4   4        1.80        2.29      2.60 o 
  -8  -4   4        9.05        6.34      4.61 o 
  -7  -4   4        0.01       -1.59      1.79 o 
  -6  -4   4       15.97       12.54      2.36 o 
  -5  -4   4       55.38       52.81      4.61 o 
  -4  -4   4        7.50       10.19      2.68 o 
  -3  -4   4      170.31      159.66     10.17 o 
  -2  -4   4       95.71       99.58     18.80 o 
  -1  -4   4      179.97      159.43      7.70 o 
   0  -4   4       23.14       28.58      4.70 o 
   2  -4   4      243.37      270.67     16.38 o 
   3  -4   4      147.06      139.56      9.81 o 
   4  -4   4       19.35       11.90      4.03 o 
   5  -4   4      178.45      146.27     10.75 o 
   6  -4   4       51.60       46.79      4.05 o 
   7  -4   4       77.71       76.68      7.99 o 
   8  -4   4       68.06       67.94      7.71 o 
   9  -4   4        7.65       12.41      4.73 o 
  10  -4   4       86.87       83.23      8.83 o 
 -10  -3   4        3.59       11.97      3.63 o 
  -9  -3   4        5.50        4.66      2.80 o 
  -8  -3   4       20.96       21.10      3.60 o 
  -7  -3   4      210.05      219.28     14.08 o 
  -6  -3   4        0.48       -0.49      2.27 o 
  -5  -3   4       17.30       17.45      2.55 o 
  -4  -3   4      149.94      151.33      7.14 o 
  -3  -3   4      643.97      582.70     33.69 o 
  -2  -3   4      238.70      214.09     13.24 o 
  -1  -3   4       81.98       84.89      6.88 o 
   0  -3   4       50.46       74.34      9.28 o 
   2  -3   4      132.19      166.93     11.01 o 
   3  -3   4       12.46       22.37      6.31 o 
   4  -3   4      551.50      544.66     30.64 o 
   5  -3   4        6.14        6.00      1.55 o 
   6  -3   4        0.51       -3.74      4.26 o 
   7  -3   4       30.52       26.13      5.29 o 
   8  -3   4        2.49        3.80      4.32 o 
   9  -3   4        6.52       10.83      4.15 o 
  10  -3   4       25.87       33.27     10.03 o 
 -11  -2   4       14.56       48.85     10.48 o 
 -10  -2   4       17.53       26.93      4.66 o 
  -9  -2   4       55.24       60.46      4.44 o 
  -8  -2   4      257.03      248.84     11.57 o 
  -7  -2   4      314.55      322.37     14.12 o 
  -6  -2   4       18.55       20.19      2.21 o 
  -5  -2   4       58.33       62.25      9.53 o 
  -4  -2   4      408.11      359.52     15.25 o 
  -3  -2   4      585.59      552.10     22.46 o 
  -2  -2   4        2.97        2.23      1.62 o 
  -1  -2   4     1208.97     1232.60     48.69 o 
   0  -2   4      251.40      251.43     13.40 o 
   1  -2   4      890.16     1156.83     75.47 o 
   2  -2   4      825.19     1005.07     54.59 o 
   3  -2   4      146.22      152.38     10.19 o 
   4  -2   4        8.13        7.30      3.19 o 
   5  -2   4       54.98       66.74      6.48 o 
   6  -2   4        4.07       -0.56      3.36 o 
   7  -2   4       65.55       64.39      7.03 o 
   8  -2   4       20.45       21.15      4.94 o 
   9  -2   4       55.62       60.14      7.35 o 
  10  -2   4        7.05       12.76      5.10 o 
 -11  -1   4       38.36       42.38      4.57 o 
 -10  -1   4        6.23       10.72      2.53 o 
  -9  -1   4        3.07        1.54      1.80 o 
  -8  -1   4        0.11        0.25      1.60 o 
  -7  -1   4       42.61       48.62      3.62 o 
  -6  -1   4      349.57      356.96     15.35 o 
  -5  -1   4       95.55       93.41      5.04 o 
  -4  -1   4       69.68       69.35      4.08 o 
  -3  -1   4       76.00       81.63      5.70 o 
  -2  -1   4        0.32        1.13      1.31 o 
   0  -1   4      932.28     1001.90     40.16 o 
   1  -1   4       31.22       44.98     13.62 o 
   2  -1   4      377.28      468.88     26.41 o 
   3  -1   4       20.94       32.41      4.39 o 
   4  -1   4        1.36       -1.31      3.30 o 
   5  -1   4      217.21      222.36     14.37 o 
   6  -1   4       18.94       12.25      3.80 o 
   7  -1   4      344.82      293.28     26.47 o 
   8  -1   4      128.42      121.50     10.19 o 
   9  -1   4       35.25       34.29      5.61 o 
  10  -1   4        7.08        9.98      3.90 o 
 -11   0   4       49.95       72.59      6.05 o 
 -10   0   4        8.28       10.42      2.59 o 
  -9   0   4        4.48        6.39      2.25 o 
  -8   0   4       15.62       17.19      4.32 o 
  -7   0   4      143.35      133.98      7.85 o 
  -6   0   4      334.22      312.95     13.61 o 
  -5   0   4        2.91        3.34      1.42 o 
  -4   0   4     3198.05     3153.84    136.89 o 
  -3   0   4        5.55        4.40      1.54 o 
  -2   0   4        1.63       -0.01      1.39 o 
  -1   0   4     1058.90     1076.81     42.54 o 
   0   0   4     1017.17      989.98     39.72 o 
   1   0   4      100.92       81.33      4.36 o 
   2   0   4        0.13       -0.43      1.01 o 
   3   0   4      102.83      114.39      8.63 o 
   4   0   4       89.61       85.69      7.27 o 
   5   0   4       12.72       17.26      5.85 o 
   6   0   4       50.36       44.07      5.45 o 
   7   0   4      160.37      167.63     12.24 o 
   8   0   4       47.75       46.96      6.13 o 
   9   0   4        0.34        1.77      3.07 o 
  10   0   4        1.30       -0.19      4.58 o 
 -11   1   4       39.46       55.86      5.47 o 
 -10   1   4        3.05       12.39     12.85 o 
  -9   1   4       10.54        7.33      3.95 o 
  -8   1   4       51.68       49.61      4.07 o 
  -7   1   4        2.70        2.77      1.87 o 
  -6   1   4      170.64      188.46     10.77 o 
  -5   1   4      131.48      118.37      6.73 o 
  -4   1   4     1953.98     2135.12     95.48 o 
  -3   1   4       35.57       30.34      3.23 o 
  -1   1   4       18.39       16.15      1.98 o 
   0   1   4       82.69       91.70      4.95 o 
   1   1   4        1.25        2.46      2.59 o 
   3   1   4       31.41       28.59      2.22 o 
   4   1   4      455.85      424.80     33.70 o 
   5   1   4       57.78       58.15      6.04 o 
   6   1   4       30.32       38.03      7.45 o 
   7   1   4       12.59       13.73      3.84 o 
   8   1   4        4.86        2.38      3.20 o 
   9   1   4        0.16        2.85      4.13 o 
  10   1   4       15.35       25.80      5.61 o 
 -11   2   4       24.08       22.67      4.14 o 
 -10   2   4        6.85        7.57      2.89 o 
  -9   2   4        4.15        4.50      2.52 o 
  -8   2   4        2.08        0.94      2.09 o 
  -7   2   4       64.34       73.12      4.84 o 
  -6   2   4       89.40      108.93      6.07 o 
  -5   2   4        0.22        2.83      2.03 o 
  -4   2   4      500.61      540.24     22.23 o 
  -3   2   4      812.42      894.04     41.35 o 
  -2   2   4      105.53       95.25      5.13 o 
  -1   2   4      830.29      863.12     34.71 o 
   0   2   4       60.19       58.58      3.78 o 
   1   2   4       27.50       26.58      2.69 o 
   2   2   4      270.53      281.64     12.56 o 
   3   2   4       61.65       54.59      3.67 o 
   4   2   4       78.26       83.03      4.67 o 
   5   2   4        3.14        0.75      2.12 o 
   6   2   4       13.80       11.23      3.73 o 
   7   2   4       24.63       21.19      4.53 o 
   8   2   4        0.13       -1.32      3.09 o 
   9   2   4        3.96        4.08      3.64 o 
 -11   3   4        7.26        5.81      3.13 o 
 -10   3   4       13.54       13.42      4.79 o 
  -9   3   4       10.06       11.50      3.14 o 
  -8   3   4        0.60        4.47      2.42 o 
  -7   3   4       23.62       29.23      3.41 o 
  -6   3   4       48.53       58.93      8.10 o 
  -5   3   4        5.16        9.16      2.57 o 
  -4   3   4        1.58       -0.14      1.90 o 
  -3   3   4        5.54        2.48      2.16 o 
  -2   3   4      139.95      149.16      6.18 o 
  -1   3   4       49.65       61.53      3.86 o 
   0   3   4      240.33      254.87     11.71 o 
   1   3   4     1462.35     1502.17     60.28 o 
   2   3   4       72.54       78.44      7.03 o 
   3   3   4       92.62       99.53      8.26 o 
   4   3   4       92.59       89.38      7.86 o 
   5   3   4        7.23        8.73      3.35 o 
   6   3   4        6.61        3.01      2.97 o 
   7   3   4        3.12       -2.82      2.82 o 
   8   3   4       32.06       32.31      5.76 o 
   9   3   4        0.21        1.73      3.35 o 
 -11   4   4        3.40        8.36      3.64 o 
 -10   4   4        2.56        0.03      2.92 o 
  -9   4   4        8.88        6.51      3.26 o 
  -8   4   4        7.96       22.42      4.00 o 
  -7   4   4        7.20        2.19      3.46 o 
  -6   4   4       30.61       28.46      3.93 o 
  -5   4   4        0.76       -0.25      2.40 o 
  -4   4   4       12.01        8.51      4.30 o 
  -3   4   4        8.10       11.57      3.08 o 
  -2   4   4        1.37        0.94      3.23 o 
  -1   4   4        2.68        0.80      2.40 o 
   0   4   4       78.87      107.19      9.10 o 
   1   4   4        0.49       -2.33      4.10 o 
   2   4   4       34.53       31.93      4.77 o 
   3   4   4        2.75       -0.20      2.86 o 
   4   4   4       11.15        9.14      3.60 o 
   5   4   4       23.49       26.76      5.51 o 
   6   4   4        0.98       -0.52      3.16 o 
   7   4   4        1.23       -3.11      3.11 o 
   8   4   4       22.31       20.04      5.20 o 
 -11   5   4        2.17        0.16      3.59 o 
 -10   5   4        2.86        1.50      3.14 o 
  -9   5   4        3.95       -2.78      2.78 o 
  -8   5   4       17.74       12.51      3.69 o 
  -7   5   4       13.75       12.14      3.86 o 
  -6   5   4        3.24       -0.82      2.70 o 
  -5   5   4        2.35        3.08      2.94 o 
  -4   5   4        5.45        4.03      2.99 o 
  -3   5   4        2.11        5.76      3.34 o 
  -2   5   4        3.49        4.90      2.89 o 
  -1   5   4       42.85       49.10      4.42 o 
   0   5   4       31.62       33.56      8.98 o 
   1   5   4        0.82       -1.62      5.58 o 
   2   5   4       80.87       83.27      7.98 o 
   3   5   4        7.54       11.03      3.96 o 
   4   5   4       24.72       33.24     11.40 o 
   5   5   4        5.67       13.52      4.87 o 
   6   5   4        0.50       -2.86      3.43 o 
   7   5   4        3.90        4.36      4.11 o 
   8   5   4        0.51       -0.47      3.90 o 
 -10   6   4        1.69       -1.26      4.52 o 
  -9   6   4        0.29       -2.23      3.23 o 
  -8   6   4       16.13       26.23      4.72 o 
  -7   6   4       72.75       75.99      7.05 o 
  -6   6   4       34.16       35.51      5.66 o 
  -5   6   4      112.97      120.01      8.73 o 
  -4   6   4        4.52        4.67      3.37 o 
  -3   6   4        7.28        6.32      3.71 o 
  -2   6   4      258.75      262.15     13.19 o 
  -1   6   4        2.93       -0.22      4.11 o 
   0   6   4        0.02       -2.40      4.92 o 
   1   6   4       28.42       34.49      8.10 o 
   2   6   4      107.33      108.46      9.78 o 
   3   6   4        0.02        0.11      3.54 o 
   4   6   4       12.80        9.51      4.47 o 
   5   6   4        7.88       14.65      4.92 o 
   6   6   4        1.06       -0.37      4.86 o 
   7   6   4        2.89        0.11      3.84 o 
 -10   7   4      112.32      140.63     13.31 o 
  -9   7   4       14.16       19.11      4.86 o 
  -8   7   4       53.58       55.78      6.73 o 
  -7   7   4       18.68       23.05      4.52 o 
  -6   7   4      133.46      151.37     10.77 o 
  -5   7   4        5.16        5.43      3.53 o 
  -4   7   4        2.30        2.57      4.11 o 
  -3   7   4       71.08       91.41      7.87 o 
  -2   7   4        8.39        7.63      6.74 o 
  -1   7   4        0.27       -2.95      4.48 o 
   0   7   4       30.01       30.04      5.90 o 
   1   7   4       16.76       15.98      8.24 o 
   2   7   4       77.13       74.49      8.35 o 
   3   7   4        7.74        9.50      4.50 o 
   4   7   4        2.15       -3.29      3.72 o 
   5   7   4        3.24        2.48      4.32 o 
   6   7   4        3.97        4.53      4.63 o 
  -9   8   4       85.23       70.26      7.84 o 
  -8   8   4       16.01        5.46      4.23 o 
  -7   8   4        8.39        9.48      4.31 o 
  -6   8   4       55.34       53.60      6.52 o 
  -5   8   4       68.83       64.70      6.87 o 
  -4   8   4       43.78       46.67      5.95 o 
  -3   8   4      181.92      176.33     26.28 o 
  -2   8   4       38.90       30.35      6.42 o 
  -1   8   4       51.75       54.34     10.44 o 
   0   8   4        0.03       -0.91      4.13 o 
   1   8   4        6.26        1.61      4.44 o 
   2   8   4        2.77       -1.07      4.08 o 
   3   8   4        0.33       -3.46      3.72 o 
   4   8   4        0.30        2.80      4.41 o 
   5   8   4        9.90       15.79      5.45 o 
   6   8   4        0.04       -1.90      3.90 o 
  -8   9   4        2.66        8.78      4.72 o 
  -7   9   4        0.37        0.42      3.53 o 
  -6   9   4        0.99        2.97      3.87 o 
  -5   9   4       16.78       15.03      7.46 o 
  -4   9   4       26.27       30.24      5.12 o 
  -3   9   4       37.61       35.75      6.07 o 
  -2   9   4        9.30       16.05      5.23 o 
  -1   9   4       13.24       14.64      5.53 o 
   0   9   4        0.20        5.78      4.37 o 
   1   9   4        2.66        3.08      4.66 o 
   2   9   4        0.54       -4.03      4.03 o 
   3   9   4        0.21        1.36      4.19 o 
   4   9   4        0.24        1.44      4.22 o 
  -7  10   4        0.89       -2.43      3.58 o 
  -6  10   4        0.01        3.18      3.78 o 
  -5  10   4        0.17       -2.99      3.82 o 
  -4  10   4        1.06        5.88      3.45 o 
  -3  10   4        7.01       13.07      3.73 o 
  -2  10   4       15.44        8.66      4.30 o 
  -1  10   4        1.54       11.37      4.66 o 
   0  10   4        0.22       -0.36      4.11 o 
   3  10   4        0.74       -5.59      5.59 o 
  -5  11   4       17.54       20.20      4.82 o 
  -4  11   4        4.00        8.84      3.63 o 
  -3  11   4        4.87        8.73      4.26 o 
  -2  11   4       10.26       15.41      4.35 o 
  -1  11   4        3.96       10.99      4.11 o 
   0  11   4        7.52       15.26      4.94 o 
   1  11   4        0.42       -3.85      3.85 o 
  -1 -13   5       15.90        7.89     17.07 o 
   0 -13   5       25.09       42.30     21.85 o 
   1 -13   5        0.00      -11.81     18.21 o 
   2 -13   5        0.91      -16.71     16.71 o 
   3 -13   5        1.15       -3.28     19.34 o 
  -3 -12   5        0.70        6.46     12.39 o 
  -2 -12   5        8.79      -12.02     12.02 o 
  -1 -12   5        0.70       -5.90     15.12 o 
   0 -12   5        0.03        4.32     17.46 o 
   1 -12   5        1.18       -3.08     17.74 o 
   2 -12   5       27.11       72.48     26.15 o 
   3 -12   5        6.20       18.59     18.82 o 
   4 -12   5       11.86       11.30     16.76 o 
   5 -12   5        2.10       -2.25     13.00 o 
  -5 -11   5        0.95       -7.86      9.59 o 
  -4 -11   5        0.01       -8.56      8.56 o 
  -3 -11   5       14.41       19.13     14.77 o 
  -2 -11   5        3.85        7.16     14.72 o 
  -1 -11   5        6.31       -0.54     15.23 o 
   0 -11   5        2.04       -6.20     16.09 o 
   1 -11   5        2.07       -4.11     15.00 o 
   2 -11   5       13.10       44.12     21.38 o 
   3 -11   5       17.28       34.00     18.13 o 
   4 -11   5        0.73       -5.07     11.72 o 
   5 -11   5        6.92        8.43      4.60 o 
   6 -11   5       10.42        7.06      4.90 o 
   7 -11   5        1.24       -1.25      6.14 o 
  -6 -10   5        0.21        4.55      9.95 o 
  -5 -10   5        2.75        5.80     11.68 o 
  -4 -10   5        3.04       -0.34     10.97 o 
  -3 -10   5        0.98        5.36     12.12 o 
  -2 -10   5        4.17       21.31     15.20 o 
  -1 -10   5      100.59      101.60     25.13 o 
   0 -10   5        0.06        2.97     16.76 o 
   1 -10   5        5.13       10.03     16.94 o 
   2 -10   5       16.64       40.42     18.80 o 
   3 -10   5        8.19        9.79      5.58 o 
   4 -10   5        0.20        3.02      3.71 o 
   5 -10   5        8.30       11.37      4.80 o 
   6 -10   5       39.43       35.33      6.83 o 
   7 -10   5        2.85       -2.08      9.64 o 
   8 -10   5        4.70       -1.89      4.90 o 
  -7  -9   5        1.51        4.96     10.04 o 
  -6  -9   5        3.71       -3.83      8.72 o 
  -5  -9   5        2.08       -6.85      8.48 o 
  -4  -9   5       16.88       14.43     12.39 o 
  -3  -9   5        2.21       -5.67     12.18 o 
  -2  -9   5        1.94        0.02     12.20 o 
  -1  -9   5       50.87       62.96     22.49 o 
   0  -9   5        8.45        6.13     15.52 o 
   1  -9   5       27.33       17.46     16.37 o 
   2  -9   5       10.44       12.61      3.82 o 
   3  -9   5       52.24       68.35      7.43 o 
   4  -9   5        0.90        2.94      3.58 o 
   5  -9   5        6.51        8.32      4.61 o 
   6  -9   5       37.96       36.17      6.51 o 
   7  -9   5        2.29       -1.28      4.38 o 
   8  -9   5        6.14        0.05      7.31 o 
  -8  -8   5        0.41       -2.95      8.09 o 
  -7  -8   5        0.52       -7.70      7.70 o 
  -6  -8   5       23.21       20.58     12.72 o 
  -5  -8   5       11.67        9.39     12.07 o 
  -4  -8   5        0.28       -3.88      9.08 o 
  -3  -8   5       31.01       26.27     15.54 o 
  -2  -8   5       20.75       14.84     16.09 o 
  -1  -8   5       43.58       48.92     19.86 o 
   0  -8   5       56.76       71.49     20.86 o 
   1  -8   5       16.58       19.93      4.17 o 
   2  -8   5       25.41       36.37     12.19 o 
   3  -8   5       23.06       28.80      4.98 o 
   4  -8   5        0.08       -2.57      3.49 o 
   5  -8   5      247.61      254.14     26.50 o 
   6  -8   5      123.57      102.63      9.41 o 
   7  -8   5       24.74       22.11      5.75 o 
   8  -8   5        2.77        7.57      4.96 o 
   9  -8   5        3.44        9.10     10.14 o 
  -9  -7   5        8.43       15.64     10.86 o 
  -8  -7   5        0.34       -2.51      8.77 o 
  -7  -7   5        2.19       -8.25      8.25 o 
  -6  -7   5       74.96       82.25     18.00 o 
  -5  -7   5        0.17        2.04     11.09 o 
  -4  -7   5       46.02       30.95     14.84 o 
  -3  -7   5        0.15       -1.30     10.99 o 
  -2  -7   5      182.64      176.41     29.35 o 
  -1  -7   5       25.56       25.45     15.57 o 
   0  -7   5       92.70      110.08      9.10 o 
   1  -7   5       14.30       18.35      4.16 o 
   2  -7   5      680.83      899.58     83.85 o 
   3  -7   5       57.34       60.59     10.47 o 
   4  -7   5       77.72       69.63      7.91 o 
   5  -7   5       11.10        5.93      4.07 o 
   6  -7   5      188.89      169.57     12.54 o 
   7  -7   5       11.68        8.78      4.99 o 
   8  -7   5        7.12       -2.87      4.34 o 
   9  -7   5        0.00        1.88      4.84 o 
  -9  -6   5        0.62       -0.54      8.81 o 
  -8  -6   5        0.12       -7.99      7.99 o 
  -7  -6   5        1.57        1.43      9.07 o 
  -6  -6   5       77.49       51.38     15.74 o 
  -5  -6   5       13.80        6.26     11.41 o 
  -4  -6   5        7.55       11.32     12.38 o 
  -3  -6   5       56.16       64.93     17.63 o 
  -2  -6   5       86.54       86.91     21.78 o 
  -1  -6   5       14.82       34.37     14.95 o 
   0  -6   5        1.22        3.56      3.43 o 
   1  -6   5       29.62       50.54      7.12 o 
   2  -6   5        4.15        1.76      2.93 o 
   3  -6   5       22.41       27.35      4.75 o 
   4  -6   5      226.04      248.84     25.27 o 
   5  -6   5      113.92       85.76      8.07 o 
   6  -6   5        0.29        0.39      3.90 o 
   7  -6   5       37.04       29.44      5.69 o 
   8  -6   5      170.96      149.86     12.33 o 
   9  -6   5       83.46       87.13     14.73 o 
  10  -6   5        6.12        5.32      6.42 o 
 -10  -5   5        0.07       18.43      9.73 o 
  -9  -5   5        1.23        0.20      8.41 o 
  -8  -5   5       34.41       14.59     10.83 o 
  -7  -5   5        5.08        0.51      9.21 o 
  -6  -5   5       41.12       42.36      4.04 o 
  -5  -5   5       28.20       41.38      4.65 o 
  -4  -5   5       36.90       38.96      5.42 o 
  -3  -5   5        0.03       -7.14      9.57 o 
  -2  -5   5        2.17       -8.17      8.98 o 
  -1  -5   5        9.99       20.32     12.31 o 
   0  -5   5      133.07      174.73     12.67 o 
   1  -5   5      298.30      413.66     24.71 o 
   2  -5   5       29.59       26.70      4.55 o 
   3  -5   5       29.20       32.76      4.91 o 
   4  -5   5       27.47       34.47      5.20 o 
   5  -5   5       24.33       22.87      5.02 o 
   6  -5   5       24.93       30.32      5.70 o 
   7  -5   5        0.07        3.26      6.25 o 
   8  -5   5      247.35      216.70     18.00 o 
   9  -5   5      111.19      100.71     10.12 o 
  10  -5   5       21.04       32.08     12.70 o 
 -10  -4   5        0.96       14.81      9.05 o 
  -9  -4   5        0.29       -6.03      7.47 o 
  -8  -4   5        3.47        4.17      2.21 o 
  -7  -4   5       52.51       63.36      5.80 o 
  -6  -4   5      103.15       85.70      6.65 o 
  -5  -4   5       38.85       37.49      3.57 o 
  -4  -4   5       70.34       68.86      5.20 o 
  -3  -4   5        7.97        5.64      1.44 o 
  -2  -4   5      200.97      170.60     13.22 o 
  -1  -4   5       32.95       37.38      4.47 o 
   0  -4   5      222.88      233.93     15.60 o 
   1  -4   5     1464.14     2012.58    107.00 o 
   2  -4   5      109.14      136.21     10.25 o 
   3  -4   5        0.01       -1.80      2.65 o 
   4  -4   5      160.49      166.45     11.73 o 
   5  -4   5        8.28        6.16      3.97 o 
   6  -4   5       24.15       18.60      5.16 o 
   7  -4   5       65.17       58.62      8.55 o 
   8  -4   5      184.69      174.59     13.60 o 
   9  -4   5       36.91       37.28      6.42 o 
  10  -4   5       10.27       16.69     14.96 o 
 -10  -3   5        0.00        2.37      6.16 o 
  -9  -3   5       26.79       30.01      4.42 o 
  -8  -3   5       38.94       46.07      5.08 o 
  -7  -3   5       54.13       47.38      3.54 o 
  -6  -3   5        8.09       10.78      1.78 o 
  -5  -3   5      367.45      356.74     15.52 o 
  -4  -3   5        3.35        1.20      2.05 o 
  -3  -3   5      107.03       92.29      5.10 o 
  -2  -3   5      392.33      359.88     15.23 o 
  -1  -3   5      482.23      484.37     27.96 o 
   0  -3   5      381.15      447.70     34.32 o 
   1  -3   5        5.01        0.38      3.51 o 
   2  -3   5       62.77       59.75      6.44 o 
   3  -3   5      159.27      207.51     13.40 o 
   4  -3   5       10.18       12.43      4.08 o 
   5  -3   5        0.04        2.10      3.73 o 
   6  -3   5        3.74       -0.36      6.88 o 
   7  -3   5       94.34       88.66      8.68 o 
   8  -3   5        4.99        4.50      4.13 o 
   9  -3   5        0.04       -2.19      4.23 o 
  10  -3   5        0.42        5.67      3.91 o 
 -11  -2   5       15.99       15.34      4.65 o 
 -10  -2   5        9.92       14.12      5.56 o 
  -9  -2   5        0.69       -0.68      1.76 o 
  -8  -2   5        5.55        6.24      1.95 o 
  -7  -2   5        4.78        2.87      1.82 o 
  -6  -2   5        9.08        6.99      2.35 o 
  -5  -2   5      172.68      168.87      8.10 o 
  -4  -2   5      135.20      117.34      5.96 o 
  -3  -2   5       35.30       31.35      2.49 o 
  -2  -2   5       55.19       56.45      3.68 o 
  -1  -2   5      259.28      285.62     12.57 o 
   0  -2   5     2386.95     2562.92    101.41 o 
   1  -2   5       75.41       95.73     16.46 o 
   2  -2   5       13.86       20.22      4.26 o 
   3  -2   5       71.77       95.26      9.82 o 
   4  -2   5      136.89      159.99     11.41 o 
   5  -2   5       33.28       36.37      5.44 o 
   6  -2   5       16.15       22.30      5.02 o 
   7  -2   5        1.13       -0.83      3.59 o 
   8  -2   5      116.85      123.65     10.69 o 
   9  -2   5        7.99       10.07      4.37 o 
  10  -2   5        9.21       13.47      6.13 o 
 -11  -1   5        0.23        2.58      4.34 o 
 -10  -1   5        1.20        2.38      2.21 o 
  -9  -1   5        0.00       -1.72      1.72 o 
  -8  -1   5        0.68        0.24      1.74 o 
  -7  -1   5        0.64       -0.38      1.47 o 
  -6  -1   5        4.60        5.49      2.54 o 
  -5  -1   5        9.88        9.44      1.75 o 
  -4  -1   5      101.36       99.76      5.36 o 
  -3  -1   5        8.49       10.34      1.89 o 
  -2  -1   5       66.58       64.69      4.01 o 
  -1  -1   5        2.37        4.36      1.58 o 
   0  -1   5      594.17      678.28     27.90 o 
   1  -1   5      104.79      117.03      6.10 o 
   2  -1   5     1182.50     1252.20     49.04 o 
   3  -1   5      173.83      192.55     13.06 o 
   4  -1   5        1.52        0.17      3.33 o 
   5  -1   5       10.05        7.00      4.39 o 
   6  -1   5       22.28       15.23      4.54 o 
   7  -1   5        4.69       11.56      4.32 o 
   8  -1   5      107.63       97.88     18.78 o 
   9  -1   5       30.68       40.33      7.73 o 
  10  -1   5       15.08       16.88     13.00 o 
 -11   0   5       34.30       39.07      4.68 o 
 -10   0   5       59.73       68.06      5.57 o 
  -9   0   5        1.55       -2.35      2.35 o 
  -8   0   5        0.04        0.92      1.83 o 
  -7   0   5      125.97      124.97      6.83 o 
  -6   0   5       26.13       26.74      3.97 o 
  -5   0   5      165.02      154.13     10.66 o 
  -4   0   5       45.98       47.16      4.99 o 
  -3   0   5      333.76      291.25     17.59 o 
  -2   0   5      158.86      177.43      8.14 o 
  -1   0   5      145.51      145.47      7.00 o 
   0   0   5     1002.95     1122.73     45.27 o 
   1   0   5        7.85        7.28      2.10 o 
   2   0   5      336.09      356.55     15.16 o 
   3   0   5       69.93       93.91      8.73 o 
   4   0   5       62.60       66.16      7.26 o 
   5   0   5        3.41       -0.68      3.21 o 
   6   0   5       50.44       57.78      6.77 o 
   7   0   5       91.46       87.52      8.28 o 
   8   0   5       25.24       29.83      7.79 o 
   9   0   5        0.90        4.77      3.58 o 
 -11   1   5       43.65       49.75      5.20 o 
 -10   1   5       18.55       18.90      3.47 o 
  -9   1   5       11.11       12.19      3.15 o 
  -8   1   5        4.06        7.67      2.38 o 
  -7   1   5       42.86       47.55      3.97 o 
  -6   1   5       24.75       28.91      3.06 o 
  -5   1   5        1.19        1.03      1.64 o 
  -4   1   5       69.88       66.21      4.77 o 
  -3   1   5       10.46       10.19      1.81 o 
  -2   1   5       58.73       54.86      3.58 o 
  -1   1   5      519.60      480.17     20.01 o 
   0   1   5       10.34       10.43      2.00 o 
   1   1   5      114.15      104.56      5.64 o 
   2   1   5       78.26       78.89      4.45 o 
   3   1   5      207.49      211.54     11.34 o 
   4   1   5        1.77        2.00      4.08 o 
   5   1   5       72.74       56.92      7.49 o 
   6   1   5       11.81        7.74      3.41 o 
   7   1   5       47.08       54.17      8.28 o 
   8   1   5        0.41        4.97      3.59 o 
   9   1   5        0.06        1.00      8.74 o 
 -11   2   5        6.26        6.72      3.22 o 
 -10   2   5        6.71        6.70      2.96 o 
  -9   2   5        2.80        5.84      3.67 o 
  -8   2   5      115.35      122.72      9.05 o 
  -7   2   5        0.10        0.12      2.03 o 
  -6   2   5        4.74       -0.59      1.83 o 
  -5   2   5        2.90        3.22      1.79 o 
  -4   2   5       15.40       17.04      2.69 o 
  -3   2   5      139.05      130.45      5.98 o 
  -2   2   5      302.31      333.10     14.21 o 
  -1   2   5      770.24      802.43     33.00 o 
   0   2   5      329.02      326.31     14.35 o 
   1   2   5      183.80      202.21      9.61 o 
   2   2   5        0.50        0.04      1.70 o 
   3   2   5      472.90      474.12     33.06 o 
   4   2   5      118.19      123.29      7.98 o 
   5   2   5      274.30      258.07     47.09 o 
   6   2   5       27.26       25.60      6.74 o 
   7   2   5       18.02       18.40      4.61 o 
   8   2   5       19.29       19.30      4.78 o 
   9   2   5        5.63        4.17      3.96 o 
 -11   3   5        0.78       -2.67      2.80 o 
 -10   3   5        8.05       12.03      3.50 o 
  -9   3   5        2.25        4.31      2.94 o 
  -8   3   5      169.27      172.64     10.41 o 
  -7   3   5       46.83       50.43      4.80 o 
  -6   3   5       12.44        5.71      2.67 o 
  -5   3   5       75.49       68.07      5.47 o 
  -4   3   5       49.78       57.43      4.98 o 
  -3   3   5        0.01       -0.75      2.26 o 
  -2   3   5      194.66      194.77      9.22 o 
  -1   3   5      244.35      239.21     13.48 o 
   0   3   5        9.70        7.94      1.88 o 
   1   3   5       14.17       11.31      2.08 o 
   2   3   5       23.86       25.57      5.26 o 
   3   3   5      200.17      198.90     15.57 o 
   4   3   5        2.49        0.73      1.91 o 
   5   3   5        1.21        1.16      4.58 o 
   6   3   5       24.39       20.77      4.62 o 
   7   3   5        0.06        2.20      3.26 o 
   8   3   5        4.23        6.87      4.23 o 
 -11   4   5        0.41        0.20      3.25 o 
 -10   4   5        3.55        2.10      3.29 o 
  -9   4   5       14.94       18.36      3.92 o 
  -8   4   5       14.32       17.26      3.55 o 
  -7   4   5        3.65        1.68      2.78 o 
  -6   4   5       20.48       11.19      3.28 o 
  -5   4   5       55.85       46.93      4.77 o 
  -4   4   5       12.71        7.72      3.04 o 
  -3   4   5        0.80        5.85      3.12 o 
  -2   4   5        2.68        2.24      1.96 o 
  -1   4   5       37.06       42.77      3.82 o 
   0   4   5        4.41        2.39      1.84 o 
   1   4   5       59.02       74.32      5.15 o 
   2   4   5       15.35       20.77      4.24 o 
   3   4   5       89.51       93.12      6.17 o 
   4   4   5       13.06       12.99      3.36 o 
   5   4   5       26.73       21.74      4.74 o 
   6   4   5        0.21       -3.13      3.14 o 
   7   4   5        1.56        0.95      3.76 o 
   8   4   5        6.16       10.35      4.61 o 
 -10   5   5       12.42       11.44      4.00 o 
  -9   5   5        6.13        6.94      3.55 o 
  -8   5   5       52.16       52.89      5.82 o 
  -7   5   5        1.59        2.90      3.12 o 
  -6   5   5       62.85       54.65      5.73 o 
  -5   5   5      128.50      136.95      9.33 o 
  -4   5   5        1.60        0.76      4.66 o 
  -3   5   5        1.92        2.30      3.12 o 
  -2   5   5        0.32       -0.86      2.56 o 
  -1   5   5       56.02       55.82      6.11 o 
   0   5   5        3.80        5.02      2.42 o 
   1   5   5       56.64       68.56      5.94 o 
   2   5   5      306.25      292.34     19.52 o 
   3   5   5      101.34      106.75      9.75 o 
   4   5   5        7.54        5.47      3.98 o 
   5   5   5        9.56       10.68      5.38 o 
   6   5   5       19.67       32.33      8.44 o 
   7   5   5        1.36        4.97      4.11 o 
 -10   6   5        7.05        8.84      4.19 o 
  -9   6   5        1.57       -3.26      3.26 o 
  -8   6   5        2.18        2.02      3.26 o 
  -7   6   5        4.25        3.39      3.49 o 
  -6   6   5      189.62      199.31     12.58 o 
  -5   6   5       55.82       53.12      5.83 o 
  -4   6   5       66.05       56.62      6.06 o 
  -3   6   5        2.26        7.48      3.75 o 
  -2   6   5       18.95       17.86      4.10 o 
  -1   6   5       13.02        9.80      3.54 o 
   0   6   5       32.51       38.67      6.82 o 
   1   6   5        2.52        3.11      3.77 o 
   2   6   5       84.91       71.94      8.09 o 
   3   6   5       63.76       56.65      7.49 o 
   4   6   5        0.71        5.35      4.19 o 
   5   6   5        0.43        0.55      4.05 o 
   6   6   5       22.54       29.81      6.42 o 
   7   6   5        1.64        0.18      4.15 o 
  -9   7   5      117.38      117.22      9.90 o 
  -8   7   5        6.78       -0.96      4.23 o 
  -7   7   5        8.24        8.67      6.93 o 
  -6   7   5       42.27       43.25      5.60 o 
  -5   7   5      164.01      176.00     11.79 o 
  -4   7   5        7.65        1.78      3.32 o 
  -3   7   5       89.81       94.63     14.17 o 
  -2   7   5      113.49      125.39      9.72 o 
  -1   7   5       27.64       23.02      4.39 o 
   0   7   5        5.13        5.73      4.72 o 
   1   7   5        2.25       -0.09      3.99 o 
   2   7   5        0.53       -3.72      3.72 o 
   3   7   5        2.85        0.00      4.18 o 
   4   7   5        0.97       -2.04      4.53 o 
   5   7   5       20.08       22.38      5.80 o 
   6   7   5        2.75        6.86      4.78 o 
  -9   8   5        2.97        6.96      4.43 o 
  -8   8   5        3.56        2.25      3.55 o 
  -7   8   5        2.66        1.25      7.10 o 
  -6   8   5        4.88        2.20      3.76 o 
  -5   8   5        7.55       14.39      4.31 o 
  -4   8   5       40.40       43.31      5.86 o 
  -3   8   5      127.73      150.90     14.23 o 
  -2   8   5       17.24       18.19      5.02 o 
  -1   8   5        0.07       -2.46      5.83 o 
   0   8   5        0.74       -2.44      4.32 o 
   1   8   5        1.16       -4.41      4.48 o 
   2   8   5        2.07       -2.16      4.21 o 
   3   8   5       12.36       11.56      5.16 o 
   4   8   5        0.63        7.37      4.58 o 
   5   8   5       17.08       22.83      5.92 o 
  -8   9   5        0.26        3.31      4.39 o 
  -7   9   5       23.78       22.57      5.31 o 
  -6   9   5        9.95        5.61      3.95 o 
  -5   9   5        6.64        8.73      4.00 o 
  -4   9   5        0.09        2.09      3.44 o 
  -3   9   5      112.56      120.11     21.89 o 
  -2   9   5       35.22       35.82      6.92 o 
  -1   9   5        1.33        0.15      3.95 o 
   0   9   5        0.55        5.74      5.79 o 
   1   9   5        1.25       -1.01      5.72 o 
   2   9   5        0.91       -6.44      6.44 o 
  -6  10   5        1.94        4.60      4.14 o 
  -5  10   5        0.00        1.17      3.37 o 
  -4  10   5        1.00        1.73      4.26 o 
  -3  10   5       15.35       16.37      4.44 o 
  -2  10   5       27.21       25.63      5.12 o 
  -1  10   5       11.63       15.52      9.40 o 
   0  10   5        0.00        6.13      4.96 o 
   1  10   5        5.07        0.73      5.41 o 
   2  10   5        5.71       -2.67      6.07 o 
  -3  11   5        4.14        6.62      3.44 o 
  -2  11   5        0.08        3.01      3.26 o 
  -1  11   5        3.17        6.23      3.84 o 
   0 -13   6        7.21       15.13     21.08 o 
   1 -13   6        0.56       -4.53     19.73 o 
   2 -13   6        1.82      -10.14     18.85 o 
  -3 -12   6        0.02       -5.89     12.29 o 
  -2 -12   6        0.78       -1.42     15.02 o 
  -1 -12   6        1.93       -9.98     15.34 o 
   0 -12   6        0.86       -8.10     15.85 o 
   1 -12   6        7.12       15.20     19.62 o 
   2 -12   6       10.32        7.35     18.49 o 
   3 -12   6       17.67       59.84     22.16 o 
   4 -12   6        2.51        9.64     16.42 o 
   5 -12   6        5.79       11.12     14.85 o 
  -5 -11   6        2.03        5.79     12.36 o 
  -4 -11   6        9.10        5.80     13.00 o 
  -3 -11   6        1.42       -9.41      9.41 o 
  -2 -11   6        7.12       -2.72     15.08 o 
  -1 -11   6        6.53       -5.27     13.71 o 
   0 -11   6        0.00       -0.83     15.78 o 
   1 -11   6        0.00       -0.64     17.14 o 
   2 -11   6        4.14       18.30     18.85 o 
   3 -11   6       15.33       37.16     18.31 o 
   4 -11   6        0.00        7.22     13.04 o 
   5 -11   6        0.73       -2.01     12.10 o 
   6 -11   6        1.77        3.53      4.91 o 
  -6 -10   6        0.75       -9.03      9.03 o 
  -5 -10   6        0.15       -1.78     11.33 o 
  -4 -10   6        1.73      -10.37     10.89 o 
  -3 -10   6        0.13       -1.27     13.73 o 
  -2 -10   6       39.83       42.28     19.18 o 
  -1 -10   6       42.56       38.79     21.70 o 
   0 -10   6        4.11        0.33     17.09 o 
   1 -10   6        1.24       -9.44     15.91 o 
   2 -10   6        0.44       -1.88     15.07 o 
   3 -10   6       10.60       29.91     16.42 o 
   4 -10   6        0.04       -3.63      3.63 o 
   5 -10   6        0.60        1.08      4.19 o 
   6 -10   6        9.16       14.45      5.66 o 
   7 -10   6        1.29       -4.25      4.66 o 
  -7  -9   6        0.70        5.56     10.62 o 
  -6  -9   6        4.17       -1.52     11.10 o 
  -5  -9   6        3.94        1.61     11.94 o 
  -4  -9   6        9.13        0.95     12.15 o 
  -3  -9   6        4.58       -2.89     13.68 o 
  -2  -9   6      151.31      161.56     30.82 o 
  -1  -9   6       39.25       44.55     21.46 o 
   0  -9   6       22.18       34.34     19.31 o 
   1  -9   6       16.55       15.15     15.49 o 
   2  -9   6      184.27      274.65     54.25 o 
   3  -9   6        0.45        5.54      4.03 o 
   4  -9   6       10.12       33.04     12.98 o 
   5  -9   6        2.99        0.48      4.07 o 
   6  -9   6        6.84        2.11     12.57 o 
   7  -9   6        2.37        1.39      4.74 o 
   8  -9   6        0.55        2.28      5.32 o 
  -8  -8   6        4.57       -1.13     11.20 o 
  -7  -8   6        0.02       -1.96     10.45 o 
  -6  -8   6       31.02       32.30     15.15 o 
  -5  -8   6       52.93       34.96     15.34 o 
  -4  -8   6       11.38        5.28     12.10 o 
  -3  -8   6        0.40       -6.10     13.08 o 
  -2  -8   6        6.51        7.50     15.10 o 
  -1  -8   6       80.77      119.47     26.63 o 
   0  -8   6       56.22      118.23     25.80 o 
   1  -8   6       26.54       43.71      6.47 o 
   2  -8   6        6.85        5.87      3.94 o 
   3  -8   6        2.93        3.11      3.89 o 
   4  -8   6      185.26      200.39     30.76 o 
   5  -8   6       42.70       47.63      6.99 o 
   6  -8   6       19.99       11.34      7.00 o 
   7  -8   6        0.05        0.61      4.53 o 
   8  -8   6        4.63        6.92      5.16 o 
  -8  -7   6        0.06        3.72     10.39 o 
  -7  -7   6        0.00       -5.01     10.22 o 
  -6  -7   6       56.12       51.02     16.50 o 
  -5  -7   6       98.47       88.12     20.43 o 
  -4  -7   6        5.06        3.28     12.95 o 
  -3  -7   6        1.62        1.71     12.60 o 
  -2  -7   6       23.72       19.80     15.08 o 
  -1  -7   6       69.83       82.70     22.42 o 
   0  -7   6       66.17       64.96      8.47 o 
   1  -7   6      953.74     1306.96     72.41 o 
   2  -7   6      278.83      397.46     35.69 o 
   3  -7   6      207.88      240.53     19.71 o 
   4  -7   6       15.28       20.39      5.10 o 
   5  -7   6      122.40      135.83     19.79 o 
   6  -7   6       53.43       47.99      7.01 o 
   7  -7   6        5.08        3.37      4.77 o 
   8  -7   6       13.92       11.37      5.43 o 
   9  -7   6       18.34       13.73      5.83 o 
  -9  -6   6        0.51       11.89     10.53 o 
  -8  -6   6        0.03       -7.65      9.39 o 
  -7  -6   6        4.96        6.77     11.40 o 
  -6  -6   6        6.17        4.92     11.19 o 
  -5  -6   6        2.54       -9.26      9.26 o 
  -4  -6   6       19.84       14.20     13.24 o 
  -3  -6   6       37.32       41.14     17.59 o 
  -2  -6   6       12.71       15.10     15.23 o 
  -1  -6   6       25.31       12.60     13.89 o 
   0  -6   6       11.92       22.38      7.90 o 
   1  -6   6      343.71      493.87     41.11 o 
   2  -6   6      214.21      279.32     18.34 o 
   3  -6   6       50.43       43.32      6.19 o 
   4  -6   6       79.98       95.11      9.14 o 
   5  -6   6        1.79        1.62      4.15 o 
   6  -6   6        1.89       -0.76      6.16 o 
   7  -6   6       31.07       20.89      5.52 o 
   8  -6   6       86.93       74.28      9.01 o 
   9  -6   6       47.47       42.01      7.21 o 
  -9  -5   6        2.27        1.73     10.70 o 
  -8  -5   6        2.76        8.19     11.19 o 
  -7  -5   6        7.26       15.52     12.21 o 
  -6  -5   6       32.61       45.80     15.91 o 
  -5  -5   6        0.16        0.11      1.17 o 
  -4  -5   6        3.28        0.90      2.58 o 
  -3  -5   6      120.27       99.02     18.30 o 
  -2  -5   6        1.10       -0.75      3.16 o 
  -1  -5   6        0.02        0.48      2.48 o 
   0  -5   6       17.61       19.24      9.46 o 
   1  -5   6       94.10      122.30     10.46 o 
   2  -5   6        4.26        1.33      3.79 o 
   3  -5   6      128.90      147.65     18.44 o 
   4  -5   6      162.10      153.73     29.06 o 
   5  -5   6        0.14       -0.47      3.95 o 
   6  -5   6       14.21       13.44      4.77 o 
   7  -5   6        6.42        3.21      4.48 o 
   8  -5   6      125.59      116.74     10.93 o 
   9  -5   6        8.87        4.98      5.68 o 
  -9  -4   6        6.24        3.69     10.48 o 
  -8  -4   6        1.01       -5.76      8.98 o 
  -7  -4   6        0.62       -0.27      4.84 o 
  -6  -4   6       31.39       39.48      6.76 o 
  -5  -4   6       35.89       33.78      3.33 o 
  -4  -4   6        9.45       -7.14      9.72 o 
  -3  -4   6       16.56        2.41     11.19 o 
  -2  -4   6       81.76       82.99      6.68 o 
  -1  -4   6       43.38       54.46      6.10 o 
   0  -4   6       11.09        3.57      4.41 o 
   1  -4   6        0.37       -3.65      3.65 o 
   2  -4   6       25.44       43.51      5.98 o 
   3  -4   6      104.93      108.74      9.33 o 
   4  -4   6       55.86       54.68      6.80 o 
   5  -4   6        7.54        4.58      4.37 o 
   6  -4   6        0.41        0.19      4.33 o 
   7  -4   6        0.44        4.14      4.48 o 
   8  -4   6       60.90       63.72      8.11 o 
   9  -4   6        3.70       14.59      5.22 o 
  -9  -3   6        3.92        6.12      2.82 o 
  -8  -3   6      110.89      117.46      6.59 o 
  -7  -3   6       21.13       18.45      4.42 o 
  -6  -3   6       12.59       14.24      1.98 o 
  -5  -3   6       85.34       72.51      4.31 o 
  -4  -3   6        1.26        0.50      1.14 o 
  -3  -3   6        1.25       -1.09      2.09 o 
  -2  -3   6      116.63      116.57      7.65 o 
  -1  -3   6       55.96       48.11      5.30 o 
   0  -3   6      164.35      189.80     15.87 o 
   1  -3   6       23.38       17.51      5.00 o 
   2  -3   6        1.81       -0.87      3.40 o 
   3  -3   6        0.43        2.02      4.01 o 
   4  -3   6       13.42       14.02      4.68 o 
   5  -3   6        6.34        4.09      4.30 o 
   6  -3   6      130.68      128.91     10.88 o 
   7  -3   6        9.85        9.43      4.43 o 
   8  -3   6        0.00        1.36      5.18 o 
   9  -3   6        2.07        3.37      4.05 o 
 -10  -2   6        6.36        8.05      2.43 o 
  -9  -2   6        1.52        3.68      1.99 o 
  -8  -2   6      207.11      220.60     10.70 o 
  -7  -2   6        1.51        0.61      3.92 o 
  -6  -2   6       14.59       12.58      3.85 o 
  -5  -2   6       48.52       43.50      3.58 o 
  -4  -2   6       41.01       51.89      4.64 o 
  -3  -2   6      554.55      500.70     20.72 o 
  -2  -2   6        1.18       -0.32      1.52 o 
  -1  -2   6     1069.54     1066.88     43.16 o 
   0  -2   6      596.26      583.12     24.60 o 
   1  -2   6      624.25      721.08     29.94 o 
   2  -2   6       51.16       63.85     10.55 o 
   3  -2   6        7.65       10.57      4.35 o 
   4  -2   6       72.81       88.34      8.43 o 
   5  -2   6        0.02       -1.01      4.03 o 
   6  -2   6      109.31      112.98     10.08 o 
   7  -2   6       86.19       79.27     16.34 o 
   8  -2   6       23.78       29.59      5.83 o 
   9  -2   6       12.43       16.57      5.53 o 
 -11  -1   6       60.96       74.57      6.14 o 
 -10  -1   6        0.24       -1.69      2.05 o 
  -9  -1   6        2.49        4.18      3.05 o 
  -8  -1   6        0.00       -1.69      1.69 o 
  -7  -1   6       53.39       60.09      4.69 o 
  -6  -1   6        1.70        0.89      1.59 o 
  -5  -1   6       43.83       41.05      3.28 o 
  -4  -1   6       80.69       80.65      7.17 o 
  -3  -1   6       42.95       51.76      3.68 o 
  -2  -1   6      146.48      147.57      7.24 o 
  -1  -1   6        0.49       -0.89      1.46 o 
   0  -1   6     1196.00     1271.97     51.12 o 
   1  -1   6      180.84      206.95      9.79 o 
   2  -1   6        7.27        8.04      1.87 o 
   3  -1   6       20.08       13.34      4.90 o 
   4  -1   6       10.77       12.73      4.80 o 
   5  -1   6        0.05       -2.71      3.84 o 
   6  -1   6        3.14        4.03      4.19 o 
   7  -1   6      218.56      200.24     14.59 o 
   8  -1   6       22.13       21.68      8.40 o 
   9  -1   6        0.03        0.82      8.43 o 
 -11   0   6       46.12       69.77      6.05 o 
 -10   0   6        1.82        0.65      2.46 o 
  -9   0   6        9.81       12.86      2.78 o 
  -8   0   6       97.72       99.03      9.19 o 
  -7   0   6       12.40       11.46      2.31 o 
  -6   0   6        7.05        5.92      2.00 o 
  -5   0   6      449.41      425.25     31.99 o 
  -4   0   6       42.72       37.85      3.19 o 
  -3   0   6        6.26        3.02      2.10 o 
  -2   0   6      124.87      113.73      5.88 o 
  -1   0   6      406.02      414.54     17.64 o 
   0   0   6      286.60      281.29     12.70 o 
   1   0   6        0.48        0.68      1.51 o 
   2   0   6       75.94       76.74      4.59 o 
   3   0   6      263.77      279.48     18.95 o 
   4   0   6      122.13      126.01     10.73 o 
   5   0   6        0.28       -3.79      3.79 o 
   6   0   6       33.62       35.91      9.30 o 
   7   0   6      115.99      116.52     10.32 o 
   8   0   6        4.81       10.26      4.20 o 
   9   0   6        4.23        9.94      5.08 o 
 -11   1   6        0.22        0.53      2.66 o 
 -10   1   6        1.63        2.32      2.62 o 
  -9   1   6        3.06        3.58      2.53 o 
  -8   1   6       59.93       46.51      4.74 o 
  -7   1   6       27.93       24.23      3.08 o 
  -6   1   6        0.73       -1.69      1.69 o 
  -5   1   6      332.04      341.54     16.99 o 
  -4   1   6       21.47       18.61      2.40 o 
  -3   1   6       12.17        8.87      2.20 o 
  -2   1   6        0.30        1.19      1.76 o 
  -1   1   6      112.68      116.42      6.14 o 
   0   1   6        1.51        4.75      1.81 o 
   1   1   6       40.86       43.27      3.39 o 
   2   1   6       54.15       62.02      4.04 o 
   3   1   6      453.08      449.45     28.29 o 
   4   1   6      665.36      626.16     56.15 o 
   5   1   6       61.11       59.73     11.65 o 
   6   1   6        0.20        2.10      3.44 o 
   7   1   6       47.12       54.64      9.58 o 
   8   1   6        1.70        4.01      4.34 o 
   9   1   6        5.97        2.65      4.06 o 
 -11   2   6        4.70        4.25      3.10 o 
 -10   2   6        4.84        5.28      4.22 o 
  -9   2   6        0.32       -2.20      2.20 o 
  -8   2   6        5.93       11.93      3.07 o 
  -7   2   6        2.78        1.49      2.21 o 
  -6   2   6      110.03       86.29     11.43 o 
  -5   2   6      175.88      163.77     11.85 o 
  -4   2   6        0.09       -2.64      3.22 o 
  -3   2   6      314.85      285.14     12.50 o 
  -2   2   6      295.12      310.22     13.62 o 
  -1   2   6        9.17       15.16      2.22 o 
   0   2   6       20.78       20.02      2.55 o 
   1   2   6      145.49      147.19      7.66 o 
   2   2   6      223.21      215.62     10.36 o 
   3   2   6      159.19      162.49     15.59 o 
   4   2   6       42.65       33.01      6.93 o 
   5   2   6       27.55       26.35      7.24 o 
   6   2   6       25.57       11.76      7.60 o 
   7   2   6        2.31        5.68      3.72 o 
   8   2   6        0.56       -0.49      3.37 o 
 -10   3   6        9.38       14.68      4.27 o 
  -9   3   6        4.58        4.73      2.97 o 
  -8   3   6        6.81        0.80      2.60 o 
  -7   3   6        0.31        0.78      2.31 o 
  -6   3   6       55.66       56.89      7.35 o 
  -5   3   6      199.92      199.55     16.33 o 
  -4   3   6        0.45       -2.61      2.61 o 
  -3   3   6        0.07        0.51      2.52 o 
  -2   3   6       70.05       73.23      6.79 o 
  -1   3   6        5.02        4.27      1.67 o 
   0   3   6        6.87        5.74      3.72 o 
   1   3   6       56.01       55.30      4.87 o 
   2   3   6      209.73      213.76     10.85 o 
   3   3   6       22.48       25.19      3.01 o 
   4   3   6        1.94        2.08      5.01 o 
   5   3   6       30.27       33.57      8.48 o 
   6   3   6       26.33       24.83      5.38 o 
   7   3   6       14.80       26.25      5.37 o 
   8   3   6       14.45       14.90     10.89 o 
 -10   4   6        0.60        0.38      5.56 o 
  -9   4   6        4.27        6.02      3.29 o 
  -8   4   6        2.62        2.56      2.64 o 
  -7   4   6        0.00       -2.61      2.61 o 
  -6   4   6       18.03       17.02      3.69 o 
  -5   4   6      380.92      340.76     17.96 o 
  -4   4   6       36.00       28.41      4.28 o 
  -3   4   6      273.12      251.79     14.22 o 
  -2   4   6        0.43       -0.29      2.15 o 
  -1   4   6       37.46       41.72      3.42 o 
   0   4   6       44.55       54.48      4.25 o 
   1   4   6       23.63       27.16      3.30 o 
   2   4   6        0.35       -0.31      1.93 o 
   3   4   6       57.76       72.16      5.23 o 
   4   4   6       88.63       92.71     20.42 o 
   5   4   6        8.20        5.61      4.55 o 
   6   4   6       26.39       26.87      5.56 o 
   7   4   6        6.44        4.47      4.20 o 
 -10   5   6       10.66        9.45      4.05 o 
  -9   5   6        3.24        4.46      3.27 o 
  -8   5   6        6.31        2.27      3.25 o 
  -7   5   6        0.75       -1.29      4.27 o 
  -6   5   6        7.49        4.29      4.25 o 
  -5   5   6      436.81      416.25     21.66 o 
  -4   5   6        6.67        8.89      3.75 o 
  -3   5   6      295.15      322.04     17.62 o 
  -2   5   6       20.87       24.32      6.00 o 
  -1   5   6        0.49       -1.44      2.20 o 
   0   5   6       90.82      113.36     10.84 o 
   1   5   6        0.12       -2.08      2.16 o 
   2   5   6       30.50       33.08      5.99 o 
   3   5   6        6.13        5.93      3.15 o 
   4   5   6       64.56       60.68     13.97 o 
   5   5   6       10.24       11.48      4.70 o 
   6   5   6       10.64       11.67      4.92 o 
   7   5   6        0.93        4.49      4.14 o 
  -9   6   6       11.92       18.60      4.67 o 
  -8   6   6        0.95        1.03      3.48 o 
  -7   6   6       21.47       25.97      5.23 o 
  -6   6   6        0.13       -1.58      2.99 o 
  -5   6   6      118.53      124.81      9.29 o 
  -4   6   6        6.93        4.44      3.77 o 
  -3   6   6       31.26       29.27      5.09 o 
  -2   6   6        1.08       -0.61      3.64 o 
  -1   6   6       25.71       25.24      4.14 o 
   0   6   6        2.01        2.48      2.72 o 
   1   6   6       75.25      100.39     11.04 o 
   2   6   6       96.91      103.11     10.86 o 
   3   6   6        0.05       -2.74      2.74 o 
   4   6   6        1.51       -0.05      4.17 o 
   5   6   6        2.11        0.88      4.16 o 
   6   6   6        1.12        5.23      4.24 o 
  -9   7   6        7.77        8.72      4.25 o 
  -8   7   6       34.23       41.31      6.10 o 
  -7   7   6       26.33       31.13      7.69 o 
  -6   7   6        0.51        0.61      3.33 o 
  -5   7   6       31.83       52.60     12.24 o 
  -4   7   6        1.87        2.23      3.53 o 
  -3   7   6        0.42       -2.10      3.71 o 
  -2   7   6      106.48      133.73     10.32 o 
  -1   7   6       23.42       23.32      5.97 o 
   0   7   6       74.35       82.56     12.44 o 
   1   7   6       14.99       14.41      4.01 o 
   2   7   6        0.31        1.43      3.42 o 
   3   7   6        0.64       -3.13      3.13 o 
   4   7   6        0.10        2.12      4.23 o 
   5   7   6        0.01        6.81      6.39 o 
  -8   8   6       11.53       15.36      7.29 o 
  -7   8   6        0.76        2.03      3.47 o 
  -6   8   6        0.17        1.33      3.48 o 
  -5   8   6        0.01        1.01      3.61 o 
  -4   8   6        0.00        4.44      3.93 o 
  -3   8   6        0.41       -5.14      5.14 o 
  -2   8   6      112.43      131.38     10.50 o 
  -1   8   6        8.67        7.77      4.32 o 
   0   8   6       10.40       12.68      5.05 o 
   1   8   6        0.08        0.46      4.69 o 
   2   8   6        5.07        9.67      5.12 o 
   3   8   6        3.81       11.14      5.22 o 
   4   8   6        0.09       -5.17      5.61 o 
  -7   9   6        1.03       -1.68      3.54 o 
  -6   9   6        2.44        2.80      3.82 o 
  -5   9   6        0.03        1.08      3.42 o 
  -4   9   6        4.87        3.81      4.98 o 
  -3   9   6        1.67        9.26      5.17 o 
  -2   9   6       45.23       60.52      7.23 o 
  -1   9   6        0.47        0.90      4.06 o 
   0   9   6        5.29        6.76      5.49 o 
   1   9   6       18.33       31.46     16.72 o 
   2   9   6        2.36       -4.87      7.09 o 
  -5  10   6        0.11        2.98      3.62 o 
  -4  10   6       18.67       20.80      4.79 o 
  -3  10   6        7.80        9.58      4.14 o 
  -2  10   6        3.62        3.66      3.99 o 
  -1  10   6        2.55        2.82      4.36 o 
   0  10   6        0.53        1.33      4.41 o 
  -2 -12   7        4.14        9.13     16.05 o 
  -1 -12   7        1.53        9.77     17.79 o 
   0 -12   7        0.39       14.37     19.84 o 
   1 -12   7        0.01       11.37     21.03 o 
   2 -12   7       36.54       95.13     28.62 o 
   3 -12   7       18.48       54.33     22.81 o 
   4 -12   7       15.82       32.95     19.32 o 
  -4 -11   7        0.00       -3.91     13.39 o 
  -3 -11   7        1.16       -6.75     14.27 o 
  -2 -11   7        1.74        1.34     16.37 o 
  -1 -11   7        0.00       19.97     18.54 o 
   0 -11   7        0.12       -1.96     16.11 o 
   1 -11   7        0.24       -7.97     17.25 o 
   2 -11   7       27.30       73.46     23.42 o 
   3 -11   7       17.39       16.94     15.85 o 
   4 -11   7        0.48       -2.10     13.18 o 
   5 -11   7        3.74       -2.33     12.70 o 
  -6 -10   7        2.85       17.22     13.79 o 
  -5 -10   7        0.01       -7.73     10.83 o 
  -4 -10   7        2.81       -7.42     13.11 o 
  -3 -10   7        4.13        5.53     15.74 o 
  -2 -10   7        0.00       -3.44     16.11 o 
  -1 -10   7        3.52       -5.76     16.97 o 
   0 -10   7        1.39       -4.81     16.49 o 
   1 -10   7        3.65       17.82     17.76 o 
   2 -10   7       31.22       36.15     18.64 o 
   3 -10   7       22.02       60.04     18.18 o 
   4 -10   7        4.06        5.99      4.58 o 
   5 -10   7        0.86       -2.48      4.30 o 
   6 -10   7        0.09        2.62      4.93 o 
   7 -10   7        1.56        0.41      5.72 o 
  -7  -9   7        0.02       -0.65     11.02 o 
  -6  -9   7       18.11        4.50     11.77 o 
  -5  -9   7        2.02       11.04     13.83 o 
  -4  -9   7        0.42        5.66     12.60 o 
  -3  -9   7        0.07        5.40     15.96 o 
  -2  -9   7       38.18       68.27     24.64 o 
  -1  -9   7      104.87      159.86     32.11 o 
   0  -9   7        6.15        8.87     17.06 o 
   2  -9   7        1.34        8.48     11.98 o 
   3  -9   7        6.01        4.25      4.23 o 
   4  -9   7        1.42        1.62      4.36 o 
   5  -9   7        0.05        0.75      4.22 o 
   6  -9   7       20.19        9.71     13.69 o 
   7  -9   7        0.08       -0.07      4.84 o 
  -7  -8   7       14.85       16.94     14.24 o 
  -6  -8   7       60.60       62.37     18.98 o 
  -5  -8   7       27.00       27.65     16.55 o 
  -4  -8   7       28.56       24.67     16.39 o 
  -3  -8   7        3.41        1.60     15.05 o 
  -2  -8   7       54.53       56.32     22.26 o 
  -1  -8   7       19.92       35.11     19.16 o 
   0  -8   7       41.12       18.87     16.53 o 
   1  -8   7       23.28       32.74      6.93 o 
   2  -8   7       15.70       32.82      6.46 o 
   3  -8   7        9.78       10.82      5.10 o 
   4  -8   7        0.00        0.67      4.14 o 
   5  -8   7        4.93        7.02      4.89 o 
   6  -8   7       17.84        2.30      4.85 o 
   7  -8   7       12.67       11.48      5.68 o 
   8  -8   7        4.31        3.19      5.23 o 
  -8  -7   7        6.01       10.63     12.08 o 
  -7  -7   7        7.00       22.34     14.69 o 
  -6  -7   7       12.47        7.89     13.03 o 
  -5  -7   7        0.00       -0.44     13.32 o 
  -4  -7   7       42.89       22.65     16.86 o 
  -3  -7   7        4.17       19.11     16.53 o 
  -2  -7   7       36.66       43.32     19.52 o 
  -1  -7   7       62.58       84.45     22.27 o 
   0  -7   7      187.59      185.38     59.20 o 
   1  -7   7      126.05      199.50     35.98 o 
   2  -7   7      617.37      791.92     66.64 o 
   3  -7   7       30.98       45.54      7.09 o 
   4  -7   7       64.74       58.73      7.71 o 
   5  -7   7       23.14       21.40      5.68 o 
   6  -7   7       12.51       12.84      5.07 o 
   7  -7   7       41.65       45.85      7.31 o 
   8  -7   7       37.35       30.73      6.83 o 
  -9  -6   7        0.30       13.26     10.22 o 
  -8  -6   7        5.33       -5.97     11.32 o 
  -7  -6   7        1.10       -2.09      9.85 o 
  -6  -6   7        0.85        1.11     12.54 o 
  -5  -6   7        0.54       -4.42     12.00 o 
  -4  -6   7       27.55       19.58     15.00 o 
  -3  -6   7       32.72       42.07     18.18 o 
  -2  -6   7        0.26       10.37     13.14 o 
  -1  -6   7      161.83      195.79     45.24 o 
   0  -6   7        1.41        4.84      4.81 o 
   1  -6   7      262.24      296.65     23.23 o 
   2  -6   7       86.68       96.75     10.00 o 
   3  -6   7        2.01        4.61      4.20 o 
   4  -6   7        1.33       -3.77      3.77 o 
   5  -6   7        7.12        3.61      4.34 o 
   6  -6   7        3.36        1.95      9.45 o 
   7  -6   7       16.09       18.70      5.63 o 
   8  -6   7      130.28      111.63     10.92 o 
  -9  -5   7        0.73        8.79     11.23 o 
  -8  -5   7        0.42        1.60     11.01 o 
  -7  -5   7        0.43        0.93     12.03 o 
  -6  -5   7       67.71       48.56     17.55 o 
  -5  -5   7       11.04        8.51     13.78 o 
  -4  -5   7        0.94        0.04      0.96 o 
  -3  -5   7       20.88       18.00      2.11 o 
  -2  -5   7        9.07       11.51      4.27 o 
  -1  -5   7        9.78        7.39      3.47 o 
   0  -5   7       31.39       28.04      6.31 o 
   1  -5   7      141.64      162.22     13.22 o 
   2  -5   7       56.55       73.70     14.25 o 
   3  -5   7        1.56        2.42      4.22 o 
   4  -5   7       30.26       24.43     10.74 o 
   5  -5   7       21.94       15.32      5.44 o 
   6  -5   7        3.90        4.86      4.49 o 
   7  -5   7        2.04        2.33      4.76 o 
   8  -5   7      147.56      119.31     11.50 o 
   9  -5   7       35.83       36.24      7.21 o 
  -9  -4   7        0.47       18.34     11.89 o 
  -8  -4   7        4.47       -2.85     10.88 o 
  -7  -4   7       38.05       12.82     13.37 o 
  -6  -4   7       72.51       76.72     14.86 o 
  -5  -4   7        0.29        1.55      1.39 o 
  -4  -4   7       33.04       28.20      3.06 o 
  -3  -4   7       60.80       69.36      5.77 o 
  -2  -4   7       15.96       14.55      3.63 o 
  -1  -4   7      199.82      232.16     38.08 o 
   0  -4   7        7.10       10.17      5.20 o 
   1  -4   7      117.22      126.57     11.38 o 
   2  -4   7       25.99       26.81      7.28 o 
   3  -4   7       24.28       26.79      5.77 o 
   4  -4   7      112.11      108.64     10.10 o 
   5  -4   7      155.71      136.49     11.30 o 
   6  -4   7       34.31       35.19      6.60 o 
   7  -4   7        0.96       -1.63      4.24 o 
   8  -4   7        3.19        7.73      5.12 o 
   9  -4   7        3.06        6.60      5.77 o 
  -9  -3   7        0.01        2.21      7.12 o 
  -8  -3   7       16.86       19.11      2.59 o 
  -7  -3   7      181.42      173.70      9.03 o 
  -6  -3   7       35.67       34.09      2.95 o 
  -5  -3   7        4.40        2.53      1.55 o 
  -4  -3   7        8.67       12.55      2.31 o 
  -3  -3   7       78.80       73.24      8.08 o 
  -2  -3   7        9.18        7.98      2.13 o 
  -1  -3   7       32.12       40.46      4.79 o 
   0  -3   7      101.38      129.04     11.28 o 
   1  -3   7       37.76       43.77      6.68 o 
   2  -3   7        5.82        5.92      4.48 o 
   3  -3   7       24.70       32.16      8.63 o 
   4  -3   7      161.92      139.96     11.81 o 
   5  -3   7       38.32       24.90      6.01 o 
   6  -3   7        1.67        1.80      4.46 o 
   7  -3   7       15.30       16.25      5.53 o 
   8  -3   7        6.11        9.10      4.82 o 
   9  -3   7        0.92       10.88     12.93 o 
 -10  -2   7       15.71       18.57      3.09 o 
  -9  -2   7        1.06        5.26      3.95 o 
  -8  -2   7        1.48        1.73      1.80 o 
  -7  -2   7       78.00       63.22      7.44 o 
  -6  -2   7        1.14        2.14      1.52 o 
  -5  -2   7       14.82       12.53      2.07 o 
  -4  -2   7       84.67       77.89      4.76 o 
  -3  -2   7      108.84      101.43      5.68 o 
  -2  -2   7        0.05       -1.46      1.46 o 
  -1  -2   7      190.55      214.08     10.27 o 
   0  -2   7      480.48      530.48     22.89 o 
   1  -2   7       23.19       21.78      2.72 o 
   2  -2   7        3.00        3.09      6.97 o 
   3  -2   7      101.98       96.65      9.45 o 
   4  -2   7       27.55       29.08      6.14 o 
   5  -2   7        0.34        1.31      4.63 o 
   6  -2   7        0.79       -2.73      3.89 o 
   7  -2   7        0.97        5.28      6.34 o 
   8  -2   7       13.31       12.74      5.20 o 
   9  -2   7        1.86        6.68      5.56 o 
 -10  -1   7        2.31        4.60      2.46 o 
  -9  -1   7        0.82        2.11      2.06 o 
  -8  -1   7        4.51        6.00      2.15 o 
  -7  -1   7       65.94       62.70     11.78 o 
  -6  -1   7        0.15       -1.44      3.77 o 
  -5  -1   7        6.15        7.22      2.01 o 
  -4  -1   7      624.28      570.59     23.71 o 
  -3  -1   7       23.87       20.38      2.69 o 
  -2  -1   7       10.33       12.01      2.26 o 
  -1  -1   7      124.87      146.06      7.51 o 
   0  -1   7      624.65      655.26     27.51 o 
   1  -1   7        1.36        3.26      1.82 o 
   2  -1   7        0.77       -0.86      2.00 o 
   3  -1   7      182.58      180.92     13.55 o 
   4  -1   7        5.64        2.35      4.65 o 
   5  -1   7        9.94        5.81      4.51 o 
   6  -1   7        0.17       -4.97      6.91 o 
   7  -1   7        0.30        4.92      4.40 o 
   8  -1   7        4.35        7.56      4.57 o 
   9  -1   7        2.48       11.15      4.50 o 
 -10   0   7        0.86        0.43      2.44 o 
  -9   0   7        0.06        0.93      2.30 o 
  -8   0   7        0.84        1.58      2.72 o 
  -7   0   7       10.36        5.27      2.15 o 
  -6   0   7       26.72       26.78      5.90 o 
  -5   0   7      119.77      108.85      6.04 o 
  -4   0   7      837.63      822.91     33.20 o 
  -3   0   7       40.02       44.38      3.55 o 
  -2   0   7       42.25       38.48      3.47 o 
  -1   0   7        0.00       -0.83      1.51 o 
   0   0   7      111.23      139.84     11.36 o 
   1   0   7      113.74      110.17      6.23 o 
   2   0   7      126.68      119.68      6.59 o 
   3   0   7      283.82      292.38     34.23 o 
   4   0   7      367.29      337.01     22.06 o 
   5   0   7       32.37       37.18      7.10 o 
   6   0   7       56.73       68.76      7.81 o 
   7   0   7       50.29       51.40     13.66 o 
   8   0   7        3.22        6.57      6.11 o 
 -10   1   7       15.19       15.21      3.49 o 
  -9   1   7        7.92        7.80      2.71 o 
  -8   1   7        3.97        4.25      2.49 o 
  -7   1   7        6.11        4.35      2.31 o 
  -6   1   7        0.58       -0.28      1.88 o 
  -5   1   7       26.72       24.57      2.79 o 
  -4   1   7      475.72      451.16     18.77 o 
  -3   1   7        1.39        2.27      1.60 o 
  -2   1   7      201.09      200.91      9.59 o 
  -1   1   7        2.63        4.08      1.96 o 
   0   1   7       52.35       52.85      4.04 o 
   1   1   7       78.15       68.78      4.65 o 
   2   1   7       71.14       77.18      5.57 o 
   3   1   7      886.97      969.93     45.81 o 
   4   1   7        2.28        1.38      4.11 o 
   5   1   7       40.05       49.21     11.47 o 
   6   1   7        0.52        2.44      3.78 o 
   7   1   7       10.51       15.09      4.65 o 
   8   1   7        0.17        6.28      4.43 o 
 -10   2   7        4.16        5.02      3.10 o 
  -9   2   7        0.15        1.79      2.88 o 
  -8   2   7       21.74       29.56      4.05 o 
  -7   2   7        9.16        7.36      2.63 o 
  -6   2   7       75.62       65.38      5.48 o 
  -5   2   7        2.00        5.01      3.03 o 
  -4   2   7      141.68      119.06      6.34 o 
  -3   2   7        4.84        4.13      2.80 o 
  -2   2   7       84.43       84.64      5.25 o 
  -1   2   7       38.69       46.58      3.79 o 
   0   2   7       10.89       11.90      2.71 o 
   1   2   7        7.45        7.00      2.36 o 
   2   2   7       36.53       37.54      3.35 o 
   3   2   7       91.50       95.18      5.54 o 
   4   2   7       43.45       53.75      7.34 o 
   5   2   7      114.94      103.93     19.55 o 
   6   2   7        0.11        0.01      3.61 o 
   7   2   7       16.84       17.93      5.68 o 
   8   2   7        2.60        5.38      7.03 o 
 -10   3   7        0.25        5.88      3.29 o 
  -9   3   7        0.19        1.25      2.80 o 
  -8   3   7       15.65       10.18      3.19 o 
  -7   3   7      101.64       85.40      6.90 o 
  -6   3   7       58.02       46.04      4.89 o 
  -5   3   7       17.06       15.83      3.41 o 
  -4   3   7       30.39       30.08      4.21 o 
  -3   3   7        3.41        2.34      2.85 o 
  -2   3   7       18.57       19.04      2.60 o 
  -1   3   7        0.00       -0.46      1.60 o 
   0   3   7        0.78        0.94      1.78 o 
   1   3   7       31.22       24.49      3.02 o 
   2   3   7       36.83       43.79      5.39 o 
   3   3   7        4.24        3.79      2.09 o 
   4   3   7        0.87        0.25      3.04 o 
   5   3   7        0.78        0.17      3.38 o 
   6   3   7        9.22       15.89      4.72 o 
   7   3   7        0.01       -3.29      4.34 o 
 -10   4   7        1.49        4.64      3.40 o 
  -9   4   7        0.00        3.89      3.19 o 
  -8   4   7        6.27        4.04      5.05 o 
  -7   4   7        4.32        5.30      2.99 o 
  -6   4   7        2.26       -3.96      6.80 o 
  -5   4   7      125.84      119.29      8.40 o 
  -4   4   7      109.76      103.82      7.79 o 
  -3   4   7       63.88       60.75      6.00 o 
  -2   4   7       37.92       42.38      3.70 o 
  -1   4   7       82.72       84.41      5.17 o 
   0   4   7        0.90        1.14      2.05 o 
   1   4   7       14.81       17.05      2.80 o 
   2   4   7       82.05       96.39      6.52 o 
   3   4   7       87.61      104.91     10.99 o 
   4   4   7        6.84        9.13      4.13 o 
   5   4   7        0.33        2.48      3.78 o 
   6   4   7       24.77       39.26     15.60 o 
  -9   5   7        0.22        0.69      3.45 o 
  -8   5   7        6.78        7.35      8.25 o 
  -7   5   7       23.19       28.64      5.77 o 
  -6   5   7        7.04        9.87      3.42 o 
  -5   5   7       34.29       28.83      4.58 o 
  -4   5   7      162.63      191.18     19.67 o 
  -3   5   7       58.72       78.36      7.23 o 
  -2   5   7        0.04        3.30      3.75 o 
  -1   5   7       73.75       69.14      5.32 o 
   0   5   7       11.78       10.64      2.88 o 
   1   5   7       63.19       71.63      6.37 o 
   2   5   7      280.47      328.20     20.74 o 
   3   5   7       47.25       54.01      5.60 o 
   4   5   7       11.13        6.47      4.41 o 
   5   5   7        2.92        4.66      4.27 o 
   6   5   7        7.04       14.63      8.54 o 
  -9   6   7        0.37        3.21      3.60 o 
  -8   6   7       11.52       14.21      7.44 o 
  -7   6   7        0.01        3.65      4.04 o 
  -6   6   7        2.14        0.73      2.97 o 
  -5   6   7        3.29        3.84      3.21 o 
  -4   6   7       16.25       11.89      4.13 o 
  -3   6   7       20.20       24.13      4.85 o 
  -2   6   7       84.22       87.04      8.19 o 
  -1   6   7       82.22       73.91      7.57 o 
   0   6   7        0.19        2.35      3.00 o 
   1   6   7        8.23        5.67      3.19 o 
   2   6   7        7.56        6.36      3.18 o 
   3   6   7       15.15       15.53      5.01 o 
   4   6   7        0.79        5.45      5.64 o 
   5   6   7        0.61        7.10      8.89 o 
  -8   7   7       18.66       19.08      4.96 o 
  -7   7   7        0.24        2.28      3.34 o 
  -6   7   7       19.24       21.44      4.70 o 
  -5   7   7        0.15       -2.05      2.87 o 
  -4   7   7       14.56       11.37      4.30 o 
  -3   7   7        3.47        1.22      6.47 o 
  -2   7   7       65.46       58.03      7.79 o 
  -1   7   7       55.55       66.23      7.42 o 
   0   7   7        0.10        2.40      4.20 o 
   1   7   7        1.52       11.72      4.94 o 
   2   7   7        6.81        5.50      4.61 o 
   3   7   7        0.04        1.99      7.52 o 
   4   7   7        0.95       21.72     23.13 o 
  -7   8   7        0.11       -2.52      3.69 o 
  -6   8   7       19.98       19.72      4.71 o 
  -5   8   7        0.12       -0.10      3.66 o 
  -4   8   7        3.34        3.22      3.66 o 
  -3   8   7        0.60        6.16      4.35 o 
  -2   8   7       29.29       32.41     12.01 o 
  -1   8   7        2.33        6.83      4.51 o 
   0   8   7        6.23       14.42      5.22 o 
   1   8   7        0.01       -4.17      4.17 o 
   2   8   7        0.01       -2.17      4.51 o 
   3   8   7        2.46        3.59      7.55 o 
  -5   9   7        6.49        8.56      7.17 o 
  -4   9   7        0.02        1.64      4.37 o 
  -3   9   7       13.14       13.23      6.71 o 
  -2   9   7       15.15       14.15      4.81 o 
  -1   9   7        1.95        0.63      4.38 o 
   0   9   7        5.34        3.50      5.45 o 
   1   9   7       10.73       17.85      5.96 o 
  -1 -12   8        1.15       14.46     19.40 o 
   0 -12   8        0.23        0.98     19.78 o 
   1 -12   8        9.90       -4.94     19.01 o 
   2 -12   8        1.45       16.26     19.81 o 
   3 -12   8       43.02      107.23     28.76 o 
  -4 -11   8        3.90        1.24     14.92 o 
  -3 -11   8        1.12       -3.55     14.24 o 
  -2 -11   8        1.37      -14.69     14.69 o 
  -1 -11   8        3.42       13.06     20.02 o 
   0 -11   8        0.50        7.52     19.29 o 
   1 -11   8        8.37       11.72     18.65 o 
   2 -11   8        0.40        2.79     17.68 o 
   3 -11   8       23.42       62.24     20.84 o 
   4 -11   8        2.22       -3.29     13.19 o 
   5 -11   8        0.33       -6.96     11.51 o 
  -5 -10   8        4.56        4.63     13.52 o 
  -4 -10   8        4.53       11.04     15.08 o 
  -3 -10   8        0.44       -2.43     14.28 o 
  -2 -10   8        0.12       -7.58     15.69 o 
  -1 -10   8        1.00       -1.24     17.66 o 
   0 -10   8       13.71       16.65     19.57 o 
   1 -10   8        1.08        1.58     15.52 o 
   2 -10   8        2.83       -2.92     14.07 o 
   3 -10   8        8.09        4.45     14.01 o 
   4 -10   8        2.54        6.86     12.65 o 
   5 -10   8       16.76       21.41      6.08 o 
   6 -10   8       24.38        8.32      7.85 o 
  -6  -9   8       12.84       23.90     16.57 o 
  -5  -9   8        0.35       -5.28     13.53 o 
  -4  -9   8       17.52       27.88     17.64 o 
  -3  -9   8        0.93      -13.57     13.57 o 
  -2  -9   8       68.16      145.07     31.65 o 
  -1  -9   8       12.99       28.06     19.19 o 
   0  -9   8        0.24      -10.86     14.20 o 
   1  -9   8        9.84       28.23     17.48 o 
   2  -9   8       10.46       27.38     14.99 o 
   3  -9   8       16.47       22.14      6.63 o 
   4  -9   8       13.58       24.32      6.20 o 
   5  -9   8        0.54        5.14      5.26 o 
   6  -9   8        5.66        4.28      5.41 o 
   7  -9   8        0.44       -3.08     10.64 o 
  -7  -8   8        0.49       -5.71     11.79 o 
  -6  -8   8       52.70       62.17     21.28 o 
  -5  -8   8       49.17       63.63     21.93 o 
  -4  -8   8        8.60       -0.05     14.72 o 
  -3  -8   8       26.38       26.99     18.88 o 
  -2  -8   8       25.95       21.33     18.28 o 
  -1  -8   8       59.10      101.94     25.37 o 
   0  -8   8       35.26       53.68     19.75 o 
   1  -8   8       25.61       21.64     14.85 o 
   2  -8   8        3.31       14.56      6.15 o 
   3  -8   8        4.60        2.02      6.93 o 
   4  -8   8        0.19        1.77      4.65 o 
   5  -8   8       17.42       35.10      8.30 o 
   6  -8   8        4.23        3.94      4.84 o 
   7  -8   8        0.72       -3.70      4.88 o 
  -8  -7   8        0.21       16.06     12.43 o 
  -7  -7   8        0.23        3.16     12.51 o 
  -6  -7   8       41.36       43.65     17.95 o 
  -5  -7   8       61.05       79.10     23.45 o 
  -4  -7   8       13.73        3.41     15.62 o 
  -3  -7   8        9.37       15.47     17.04 o 
  -2  -7   8        1.13        4.88     13.89 o 
  -1  -7   8       74.21      110.21     23.64 o 
   0  -7   8        7.32        4.14      8.45 o 
   1  -7   8      372.17      331.78     28.86 o 
   2  -7   8       19.27       22.41      6.71 o 
   3  -7   8        9.84       13.47      5.70 o 
   4  -7   8       29.40       29.84      6.85 o 
   5  -7   8       37.33       29.41      6.43 o 
   6  -7   8        8.20        8.34      5.36 o 
   7  -7   8        1.03       -2.05      4.85 o 
   8  -7   8        0.00        4.96      5.64 o 
  -8  -6   8        0.50       19.94     12.69 o 
  -7  -6   8        8.07        7.24     13.96 o 
  -6  -6   8       50.27       39.30     18.36 o 
  -5  -6   8       22.62       10.22     15.54 o 
  -4  -6   8        0.68       11.61     14.77 o 
  -3  -6   8       41.71       70.64     19.93 o 
  -2  -6   8       10.40       24.49     14.72 o 
  -1  -6   8       52.09       47.65     13.53 o 
   0  -6   8        0.07       -3.83      4.88 o 
   1  -6   8      417.86      447.49     51.25 o 
   2  -6   8       91.77      111.86     11.50 o 
   3  -6   8       29.90       37.26     15.47 o 
   4  -6   8       45.35       43.15      7.28 o 
   5  -6   8       17.48       10.52      5.19 o 
   6  -6   8        2.48        0.72      4.82 o 
   7  -6   8        0.33        1.45      5.12 o 
   8  -6   8        0.06        4.94      5.18 o 
  -8  -5   8        0.25        4.86     11.85 o 
  -7  -5   8        2.87        3.77     13.03 o 
  -6  -5   8        4.07       -4.96     11.64 o 
  -5  -5   8        5.93       21.64     15.12 o 
  -4  -5   8        3.23       -3.49     12.33 o 
  -3  -5   8      197.20      178.85     48.80 o 
  -2  -5   8       38.80       30.13      4.69 o 
  -1  -5   8       10.04       11.77      4.49 o 
   0  -5   8       14.41       23.63      6.91 o 
   1  -5   8       36.31       39.72      7.53 o 
   2  -5   8        0.29        2.37      4.70 o 
   3  -5   8       21.99       17.75      5.79 o 
   4  -5   8      184.69      155.41     12.84 o 
   5  -5   8        9.34        4.83      5.19 o 
   6  -5   8        0.95        5.42      5.21 o 
   7  -5   8       30.67       22.72      6.06 o 
   8  -5   8       21.05       16.39      5.83 o 
  -8  -4   8        2.01       15.25     12.16 o 
  -7  -4   8       30.21       19.08     15.39 o 
  -6  -4   8       13.28       15.94      3.69 o 
  -5  -4   8        0.04        0.76      1.22 o 
  -4  -4   8       70.17       63.68      4.42 o 
  -3  -4   8      266.57      270.78     38.63 o 
  -2  -4   8       28.81       24.03      5.04 o 
  -1  -4   8      125.49      121.42     16.00 o 
   0  -4   8       15.31       35.53      6.76 o 
   1  -4   8       89.60      110.84     11.08 o 
   2  -4   8       50.13       47.48      7.45 o 
   3  -4   8        0.00        2.68      5.02 o 
   4  -4   8      430.12      353.75     22.95 o 
   5  -4   8        2.91       -2.52      4.77 o 
   6  -4   8       34.99       26.50      6.44 o 
   7  -4   8        3.50        4.27      5.03 o 
   8  -4   8       13.22       18.30      5.93 o 
  -9  -3   8        6.62        9.26      3.38 o 
  -8  -3   8       16.76       14.12      2.35 o 
  -7  -3   8        0.38        0.24      1.48 o 
  -6  -3   8       51.27       51.21      3.82 o 
  -5  -3   8        0.77        0.08      1.86 o 
  -4  -3   8       40.39       43.19      3.41 o 
  -3  -3   8      238.52      227.79     21.79 o 
  -2  -3   8       18.45       21.42      3.39 o 
  -1  -3   8       39.09       34.48      6.66 o 
   0  -3   8       83.27      109.92     14.90 o 
   1  -3   8       83.99      103.22     10.65 o 
   2  -3   8        1.52        1.81      5.67 o 
   3  -3   8        0.02       -4.19      4.93 o 
   4  -3   8      214.32      198.16     15.17 o 
   5  -3   8        0.71        2.67      5.15 o 
   6  -3   8       84.74       77.70     11.19 o 
   7  -3   8        0.15        1.14      4.45 o 
   8  -3   8        0.25        3.62      4.49 o 
 -10  -2   8        5.23        3.03      3.29 o 
  -9  -2   8        2.17        5.96      4.00 o 
  -8  -2   8        6.39        4.25      2.08 o 
  -7  -2   8        5.73        2.06      1.85 o 
  -6  -2   8       39.83       39.41      6.81 o 
  -5  -2   8      100.55       97.16      5.73 o 
  -4  -2   8       24.79       27.99      2.99 o 
  -3  -2   8       53.05       44.53      3.70 o 
  -2  -2   8       78.66       78.35      5.80 o 
  -1  -2   8       63.35       60.31      6.05 o 
   0  -2   8       18.21       22.31      3.02 o 
   1  -2   8       15.92       21.44      2.91 o 
   2  -2   8      130.02      128.64     12.06 o 
   3  -2   8        0.99        2.07      5.38 o 
   4  -2   8        1.98       -1.16      4.66 o 
   5  -2   8       17.63       16.24      5.60 o 
   6  -2   8       11.89        8.61      7.41 o 
   7  -2   8        0.79        7.70      4.80 o 
   8  -2   8        2.94        3.47      4.48 o 
 -10  -1   8        0.33        1.80      2.40 o 
  -9  -1   8        0.38        0.83      2.10 o 
  -8  -1   8        2.64        2.91      2.01 o 
  -7  -1   8        0.07       -0.66      1.74 o 
  -6  -1   8       36.24       32.17      3.34 o 
  -5  -1   8      100.52       94.41      5.64 o 
  -4  -1   8      187.97      193.03     11.12 o 
  -3  -1   8      190.06      170.13     10.90 o 
  -2  -1   8        4.49        2.83      1.98 o 
  -1  -1   8      127.94      121.56      6.90 o 
   0  -1   8        0.70        4.05      2.00 o 
   1  -1   8      104.33      116.14      6.81 o 
   2  -1   8      100.21      113.35      6.88 o 
   3  -1   8       19.59       28.46      6.48 o 
   4  -1   8       28.83       29.58      6.31 o 
   5  -1   8       15.06       12.54      5.22 o 
   6  -1   8        5.50       10.32      5.19 o 
   7  -1   8        3.77        5.14      4.46 o 
   8  -1   8        1.68        5.50      4.29 o 
 -10   0   8        8.82       10.79      3.13 o 
  -9   0   8        0.67       -1.47      2.71 o 
  -8   0   8        2.35        1.93      2.18 o 
  -7   0   8       28.50       30.66      3.61 o 
  -6   0   8       18.16       17.68      2.75 o 
  -5   0   8      169.67      152.62      7.81 o 
  -4   0   8       20.68       18.28      2.74 o 
  -3   0   8       92.75       86.17      7.89 o 
  -2   0   8       24.31       19.61      2.65 o 
  -1   0   8        0.44       -0.93      2.14 o 
   0   0   8       39.50       37.21      3.61 o 
   1   0   8       16.47       17.03      4.44 o 
   2   0   8       10.30        6.28      2.22 o 
   3   0   8      499.37      434.66     75.75 o 
   4   0   8      107.99       96.06     21.54 o 
   5   0   8       27.64       24.55     12.59 o 
   6   0   8        0.46       -0.91      5.50 o 
   7   0   8        2.28        6.70      4.36 o 
   8   0   8        0.06        2.33      7.48 o 
 -10   1   8        1.23        2.48      2.76 o 
  -9   1   8       20.60       20.99      3.68 o 
  -8   1   8        0.76       -2.16      2.16 o 
  -7   1   8       30.29       36.38      4.04 o 
  -6   1   8        2.67        1.52      3.87 o 
  -5   1   8       16.49       10.63      2.26 o 
  -4   1   8        4.90        3.72      1.82 o 
  -3   1   8        0.61       -1.32      2.03 o 
  -2   1   8      100.54       89.32      5.55 o 
  -1   1   8       50.95       47.07      3.97 o 
   0   1   8      308.97      299.94     23.24 o 
   1   1   8        0.14       -2.03      2.03 o 
   2   1   8        6.88        6.06      2.81 o 
   3   1   8      107.67      108.84     14.10 o 
   4   1   8      204.74      185.11     19.43 o 
   5   1   8        0.25       -0.46      5.53 o 
   6   1   8        0.20        1.80      3.76 o 
   7   1   8        1.07        3.18      3.67 o 
 -10   2   8        5.71        6.68      3.12 o 
  -9   2   8       15.07       14.18      3.53 o 
  -8   2   8        4.00        5.55      2.83 o 
  -7   2   8        0.41        2.62      2.52 o 
  -6   2   8        7.84        9.89      2.93 o 
  -5   2   8      141.53      125.93      8.37 o 
  -4   2   8        1.01        0.05      2.55 o 
  -3   2   8       29.90       33.84      3.30 o 
  -2   2   8      133.78      124.44      6.92 o 
  -1   2   8       13.89       13.83      2.55 o 
   0   2   8       66.39       69.05      8.88 o 
   1   2   8       27.34       26.23      3.07 o 
   2   2   8      114.00      122.38      6.92 o 
   3   2   8       11.56       12.43      6.55 o 
   4   2   8        2.54        1.27      3.60 o 
   5   2   8        4.25        8.01      3.92 o 
   6   2   8       19.74       28.29      8.28 o 
   7   2   8       12.32       18.56     13.18 o 
  -9   3   8        4.89        0.10      3.03 o 
  -8   3   8        0.14        2.06      2.53 o 
  -7   3   8        1.84        0.65      2.62 o 
  -6   3   8        5.49        6.85      2.86 o 
  -5   3   8      293.61      273.51     15.03 o 
  -4   3   8        7.32        5.06      3.19 o 
  -3   3   8       82.58       73.71      6.57 o 
  -2   3   8       22.37       37.86      6.14 o 
  -1   3   8       31.11       40.33      3.56 o 
   0   3   8        0.20       -1.18      1.73 o 
   1   3   8        2.46        6.83      7.46 o 
   2   3   8       53.48       58.62      4.45 o 
   3   3   8        0.88       -0.07      3.57 o 
   4   3   8        1.96        3.19      3.10 o 
   5   3   8        0.00        4.19      3.60 o 
   6   3   8       43.50       60.83     21.86 o 
  -9   4   8        0.04       -0.18      3.04 o 
  -8   4   8        2.30        1.19      2.99 o 
  -7   4   8        1.46        1.40      2.98 o 
  -6   4   8       52.54       47.79      5.34 o 
  -5   4   8      237.66      226.51     19.39 o 
  -4   4   8        0.11        1.90      3.00 o 
  -3   4   8       19.10       17.28      3.84 o 
  -2   4   8       21.63       18.51      6.52 o 
  -1   4   8        1.72        3.45      4.23 o 
   0   4   8        2.86        2.22      2.44 o 
   1   4   8       15.72       17.48      2.91 o 
   2   4   8        1.76        1.23      2.33 o 
   3   4   8        3.85        5.20      3.78 o 
   4   4   8       26.15       31.68      5.98 o 
   5   4   8        8.44       12.08      4.73 o 
   6   4   8       21.64       33.09     20.11 o 
  -9   5   8       27.36       24.80      4.95 o 
  -8   5   8        1.16        6.50      3.63 o 
  -7   5   8        0.05        1.60      3.28 o 
  -6   5   8       50.91       53.66      5.80 o 
  -5   5   8      116.46      100.05      8.15 o 
  -4   5   8       31.29       33.48      7.08 o 
  -3   5   8        6.31        9.22      3.75 o 
  -2   5   8       21.79       23.62      5.84 o 
  -1   5   8       18.70       26.50      8.30 o 
   0   5   8        2.17        0.41      3.18 o 
   1   5   8        7.88        5.57      3.24 o 
   2   5   8        2.04        4.86      3.11 o 
   3   5   8        1.65        3.52      3.18 o 
   4   5   8        8.20       16.86     11.94 o 
   5   5   8       10.44       20.93      7.79 o 
  -8   6   8        1.80        3.64      5.98 o 
  -7   6   8       14.41       11.96      4.08 o 
  -6   6   8        1.02        4.66      3.91 o 
  -5   6   8        1.75        4.13      3.47 o 
  -4   6   8        1.85        1.22      3.77 o 
  -3   6   8       48.77       50.25     11.43 o 
  -2   6   8      153.92      172.28     13.71 o 
  -1   6   8        1.58        1.60      3.80 o 
   0   6   8        3.84       -4.29      4.29 o 
   1   6   8       33.73       40.56      6.14 o 
   2   6   8        7.34        3.52      5.50 o 
   3   6   8        2.40       -1.71      7.94 o 
   4   6   8        0.02       -3.11      7.66 o 
  -7   7   8       12.30        9.80      8.31 o 
  -6   7   8        0.17       -0.38      3.41 o 
  -5   7   8        0.15        0.83      4.22 o 
  -4   7   8        0.44        3.12      3.99 o 
  -3   7   8       37.34       48.20      6.48 o 
  -2   7   8      115.38      135.54     18.11 o 
  -1   7   8       23.08       20.68      5.28 o 
   0   7   8       46.16       47.19      6.64 o 
   1   7   8        5.63       14.80      5.12 o 
   2   7   8        1.01       -2.85      8.02 o 
   3   7   8        4.21       -7.21      7.21 o 
  -6   8   8        0.16        1.87      3.80 o 
  -5   8   8        4.43        6.30      3.91 o 
  -4   8   8       13.61       21.24      5.35 o 
  -3   8   8       76.63       94.98      9.00 o 
  -2   8   8       70.98       78.22      8.31 o 
  -1   8   8        6.63        8.84      4.87 o 
   0   8   8        1.35       -2.15      6.41 o 
   1   8   8        0.38       -4.56     11.19 o 
  -3 -11   9        0.21      -11.59     15.78 o 
  -2 -11   9        0.01      -14.58     14.58 o 
  -1 -11   9        2.26       -5.30     17.95 o 
   0 -11   9        0.18      -11.87     16.78 o 
   1 -11   9        1.34      -15.90     15.90 o 
   2 -11   9        3.25        4.04     16.91 o 
   3 -11   9        0.30        4.55     15.93 o 
  -4 -10   9        0.08        0.21     15.41 o 
  -3 -10   9        3.10      -14.71     14.71 o 
  -2 -10   9        0.27       -8.92     15.87 o 
  -1 -10   9        1.50       22.57     19.68 o 
   0 -10   9        0.01        7.81     18.41 o 
   1 -10   9        0.34        3.51     14.66 o 
   2 -10   9       23.54       39.12     19.40 o 
   3 -10   9        1.53       -5.09     12.39 o 
   4 -10   9        3.95       16.05     13.94 o 
   5 -10   9        0.12       -6.51     11.30 o 
  -6  -9   9        0.18       -6.23     13.83 o 
  -5  -9   9        3.89       17.10     17.74 o 
  -4  -9   9        1.53        2.20     16.32 o 
  -3  -9   9        0.10       -5.63     16.62 o 
  -2  -9   9        1.20      -13.50     15.77 o 
  -1  -9   9       11.07       30.74     19.22 o 
   0  -9   9       13.98       12.44     15.83 o 
   1  -9   9        0.87       -4.32     13.60 o 
   2  -9   9        0.90       -9.31     12.57 o 
   3  -9   9        5.89       -8.69      8.69 o 
   4  -9   9        0.00       -1.83      5.22 o 
   5  -9   9        0.98       -2.49      5.21 o 
   6  -9   9        8.60        0.81      9.75 o 
  -6  -8   9        9.92        4.76     16.53 o 
  -5  -8   9       18.35       27.59     19.18 o 
  -4  -8   9       25.07       32.04     20.76 o 
  -3  -8   9        0.91       -3.23     14.07 o 
  -2  -8   9       46.56       81.27     24.03 o 
  -1  -8   9        2.50       -1.29     13.75 o 
   0  -8   9        1.16        3.21     12.57 o 
   1  -8   9       23.42       27.87     14.06 o 
   2  -8   9       22.79       42.20     15.60 o 
   3  -8   9        2.35        4.65      5.99 o 
   4  -8   9        0.02       -2.89      5.63 o 
   5  -8   9       40.54       34.43      7.48 o 
   6  -8   9        0.26       -2.02      4.89 o 
  -7  -7   9        1.10       -7.39     13.21 o 
  -6  -7   9        0.05        9.46     16.35 o 
  -5  -7   9        1.55       -6.54     14.19 o 
  -4  -7   9       14.76        5.90     16.37 o 
  -3  -7   9       21.34       26.73     16.91 o 
  -2  -7   9        0.17      -11.01     11.01 o 
  -1  -7   9       19.71       32.95     16.45 o 
   0  -7   9        0.13       -2.98     10.21 o 
   1  -7   9      110.59      129.71     26.58 o 
   2  -7   9      113.38      140.60     36.48 o 
   3  -7   9       16.87       21.06      6.95 o 
   4  -7   9        4.66        4.63      5.82 o 
   5  -7   9       26.85       26.89      7.00 o 
   6  -7   9        0.93        0.46      5.40 o 
   7  -7   9        7.38        2.02      5.37 o 
  -8  -6   9        3.92       46.21     15.13 o 
  -7  -6   9        0.40        7.53     14.68 o 
  -6  -6   9        0.12       -3.51     14.10 o 
  -5  -6   9        0.42       -3.52     12.93 o 
  -4  -6   9       66.41       96.65     23.86 o 
  -3  -6   9       17.81       25.75     16.21 o 
  -2  -6   9       12.62       18.38     13.40 o 
  -1  -6   9       29.99       28.40      5.50 o 
   0  -6   9        0.32        7.35      5.40 o 
   1  -6   9       46.10       48.03      9.59 o 
   2  -6   9      137.80      141.99     15.46 o 
   3  -6   9       46.07       46.12      8.27 o 
   4  -6   9        9.94        5.61      6.01 o 
   5  -6   9        8.14        6.08      5.63 o 
   6  -6   9        2.50       -4.40      4.81 o 
   7  -6   9        0.01       -0.21      5.15 o 
  -7  -5   9        0.27       -8.63     13.06 o 
  -6  -5   9        0.45        6.47     14.19 o 
  -5  -5   9       32.69       32.27     16.80 o 
  -4  -5   9       53.53       78.22     19.91 o 
  -3  -5   9        1.02        5.32      2.48 o 
  -2  -5   9       21.93       16.03      4.12 o 
  -1  -5   9       10.42       15.16      5.63 o 
   0  -5   9       24.74       22.60     13.03 o 
   1  -5   9       67.12       79.67     10.56 o 
   2  -5   9       10.91       13.50      5.99 o 
   3  -5   9        2.05       -0.84      5.31 o 
   4  -5   9      163.67      143.88     13.01 o 
   5  -5   9       36.44       24.07      6.92 o 
   6  -5   9        3.24        0.59      4.89 o 
   7  -5   9        5.24        6.59      5.27 o 
  -7  -4   9       16.73       30.00     16.47 o 
  -6  -4   9        0.07       -2.21      2.21 o 
  -5  -4   9       40.24       37.29      4.10 o 
  -4  -4   9        2.70        5.38      1.74 o 
  -3  -4   9       71.77       71.35     11.00 o 
  -2  -4   9        2.75        5.17      3.87 o 
  -1  -4   9      134.87      156.95     20.90 o 
   0  -4   9       87.62      111.81     14.29 o 
   1  -4   9       11.68       23.04      6.72 o 
   2  -4   9       35.95       39.36      9.69 o 
   3  -4   9        1.72       -0.42      6.08 o 
   4  -4   9      184.84      169.79     14.44 o 
   5  -4   9      126.24       95.86     11.63 o 
   6  -4   9        0.31        2.57      5.38 o 
   7  -4   9       19.47       12.93      5.82 o 
  -9  -3   9        1.65        3.88      3.28 o 
  -7  -3   9       63.57       73.87      4.98 o 
  -6  -3   9       26.26       34.60      3.26 o 
  -5  -3   9        2.98        4.81      1.72 o 
  -4  -3   9        5.00        8.95      2.22 o 
  -3  -3   9        4.36        2.01      2.48 o 
  -2  -3   9       14.48       12.96      5.83 o 
  -1  -3   9       41.22       34.26      5.06 o 
   0  -3   9        0.01        2.64      7.68 o 
   1  -3   9        0.22       -2.11      4.32 o 
   2  -3   9        3.54        0.25      5.65 o 
   3  -3   9       14.25       16.62      6.60 o 
   4  -3   9       39.46       35.70      7.07 o 
   5  -3   9       11.30       13.33      5.73 o 
   6  -3   9        1.98        3.09      5.19 o 
   7  -3   9        1.14        6.63      5.50 o 
  -9  -2   9        0.11       -1.47      3.10 o 
  -8  -2   9        2.16        2.73      2.10 o 
  -7  -2   9       29.92       35.74      3.66 o 
  -6  -2   9        9.35       16.50      3.50 o 
  -5  -2   9        7.63        6.32      1.95 o 
  -4  -2   9       73.44       59.29      4.81 o 
  -3  -2   9        1.29        2.91      2.21 o 
  -2  -2   9       90.52       89.48      5.58 o 
  -1  -2   9       42.45       45.61      4.42 o 
   0  -2   9        7.30        3.36      2.46 o 
   1  -2   9        5.42        3.09      2.97 o 
   2  -2   9       33.32       48.10      8.21 o 
   3  -2   9       10.07        7.21      5.74 o 
   4  -2   9       25.00       23.23      6.53 o 
   5  -2   9        6.37        8.37      5.33 o 
   6  -2   9        0.77        1.76      4.95 o 
   7  -2   9        0.48        2.22      4.77 o 
  -9  -1   9        0.05        1.13      2.21 o 
  -8  -1   9        2.06        6.59      2.41 o 
  -7  -1   9        2.32        4.11      2.11 o 
  -6  -1   9        0.30        1.59      1.95 o 
  -5  -1   9       24.64       28.54      4.19 o 
  -4  -1   9      617.00      596.96     25.11 o 
  -3  -1   9        0.63       -1.65      1.99 o 
  -2  -1   9       12.66       13.32      2.57 o 
  -1  -1   9      115.02      114.34      6.81 o 
   0  -1   9      148.72      144.78      8.25 o 
   1  -1   9        8.73        7.41      2.28 o 
   2  -1   9      171.35      165.58      8.94 o 
   3  -1   9        2.81        5.08      5.80 o 
   4  -1   9       48.82       47.96     19.00 o 
   5  -1   9       14.69       16.39      5.72 o 
   6  -1   9        6.42       12.66      5.21 o 
   7  -1   9        4.82       10.55      9.16 o 
  -9   0   9        1.28       -1.40      2.23 o 
  -8   0   9        6.50       10.53      3.74 o 
  -7   0   9        0.11        1.22      3.49 o 
  -6   0   9        0.10        0.13      2.07 o 
  -5   0   9       42.80       41.81      3.66 o 
  -4   0   9      918.38      852.31     34.91 o 
  -3   0   9       62.67       63.16      4.59 o 
  -2   0   9        9.63        6.19      2.47 o 
  -1   0   9       19.12       25.00      5.10 o 
   0   0   9        5.63        4.21      2.24 o 
   1   0   9       34.84       39.89      3.83 o 
   2   0   9       98.27       91.09      9.44 o 
   3   0   9       29.99       32.51      6.61 o 
   4   0   9      112.66      106.78     34.32 o 
   5   0   9        1.02        3.60      4.14 o 
   6   0   9        5.80        6.18      4.56 o 
   7   0   9        2.77       11.49      4.80 o 
  -9   1   9        0.48       -0.24      3.48 o 
  -8   1   9       64.66       68.70      6.03 o 
  -7   1   9        4.00        3.39      2.42 o 
  -6   1   9       68.26       61.03      5.35 o 
  -5   1   9       10.07       13.19      4.44 o 
  -4   1   9       97.96       93.48      6.95 o 
  -3   1   9       20.33       12.05      4.98 o 
  -2   1   9       47.40       40.57      3.84 o 
  -1   1   9      190.84      176.08     22.29 o 
   0   1   9        3.48        0.59      2.09 o 
   1   1   9        0.24       -0.88      3.62 o 
   2   1   9      113.28      119.63      9.90 o 
   3   1   9      109.43       96.31     14.60 o 
   4   1   9        9.58        9.86      4.72 o 
   5   1   9        4.51        8.27      6.12 o 
   6   1   9        0.52        8.54      6.13 o 
  -9   2   9        9.00        4.88      3.02 o 
  -8   2   9       44.82       48.90      9.35 o 
  -7   2   9        0.07        0.18      2.48 o 
  -6   2   9       13.48       15.03      3.36 o 
  -5   2   9        0.04       -0.19      2.41 o 
  -4   2   9        0.01        1.10      2.59 o 
  -3   2   9        1.21        3.28      3.19 o 
  -2   2   9        4.62        9.55      2.45 o 
  -1   2   9      250.66      258.66     27.15 o 
   0   2   9       17.60       22.84      2.96 o 
   1   2   9       67.73       70.45      5.08 o 
   2   2   9        9.34        9.62      2.61 o 
   3   2   9        5.61        8.34      4.11 o 
   4   2   9        0.01        7.33      3.91 o 
   5   2   9        6.47       13.60      5.41 o 
   6   2   9        2.33       11.15      6.14 o 
  -9   3   9       20.77       17.34      4.56 o 
  -8   3   9        8.76       16.68      3.85 o 
  -7   3   9        5.54        7.24      3.09 o 
  -6   3   9        4.85        8.93      3.20 o 
  -5   3   9       13.97        8.48      4.77 o 
  -4   3   9       23.85       19.19      3.91 o 
  -3   3   9       39.34       35.11      7.31 o 
  -2   3   9       68.31       60.39      6.01 o 
  -1   3   9      163.74      162.18     14.11 o 
   0   3   9        1.62        7.22      4.47 o 
   1   3   9        8.57       16.79      4.57 o 
   2   3   9        1.46        8.93      5.58 o 
   3   3   9        0.33       -3.94      7.51 o 
   4   3   9        0.98        4.96      7.63 o 
   5   3   9       25.76       48.93     10.35 o 
  -8   4   9        0.29        2.15      3.16 o 
  -7   4   9        0.15       -0.82      4.33 o 
  -6   4   9        0.04        4.11      4.81 o 
  -5   4   9       42.38       41.94      8.18 o 
  -4   4   9       25.74       32.87      4.94 o 
  -3   4   9       51.71       52.99      5.79 o 
  -2   4   9       82.06       77.25      9.42 o 
  -1   4   9        9.14        7.67      6.84 o 
   0   4   9        0.46        0.71      3.50 o 
   1   4   9        1.18        7.35      2.28 o 
   2   4   9        2.49        8.50      3.17 o 
   3   4   9        0.92       -1.34      9.26 o 
   4   4   9        0.09       21.41     13.88 o 
  -8   5   9       11.68       14.31      4.27 o 
  -7   5   9        1.67        0.35      3.93 o 
  -6   5   9       14.23       16.19      5.02 o 
  -5   5   9        0.14        1.53      3.16 o 
  -4   5   9       12.06        8.00      3.84 o 
  -3   5   9        0.07        6.05      6.07 o 
  -2   5   9        4.22        5.03      3.54 o 
  -1   5   9        2.65        6.12      7.99 o 
   0   5   9       16.88       25.14      5.01 o 
   1   5   9        8.96       13.77      4.15 o 
   2   5   9        9.87       14.69     11.06 o 
   3   5   9        0.35        1.61      9.56 o 
  -7   6   9        7.62       10.95      4.13 o 
  -6   6   9        4.06        5.80      3.69 o 
  -5   6   9        1.13        1.77      3.37 o 
  -4   6   9        0.36        0.90      6.50 o 
  -3   6   9        0.07        0.01      5.38 o 
  -2   6   9       88.72       94.81     12.02 o 
  -1   6   9       47.11       52.89      8.98 o 
   0   6   9        5.38        3.01      4.27 o 
   1   6   9        0.16        3.96      4.00 o 
   2   6   9        0.01       -2.87      7.58 o 
  -5   7   9        8.25        3.71      3.96 o 
  -4   7   9        1.71        1.22      4.05 o 
  -3   7   9        7.84        2.83      4.15 o 
  -2   7   9       56.93       79.01      8.33 o 
  -1   7   9       25.97       31.65      7.88 o 
   0   7   9        4.79        2.21      4.33 o 
   1   7   9        2.42       -3.44      4.17 o 
  -1 -11  10       14.48       14.69     19.00 o 
   0 -11  10        0.08        3.11     19.11 o 
   1 -11  10        0.03        0.55     17.61 o 
  -3 -10  10        0.68       -7.27     17.28 o 
  -2 -10  10        0.79      -15.33     15.33 o 
  -1 -10  10        0.26       14.82     18.36 o 
   0 -10  10        0.21        3.02     16.19 o 
   1 -10  10        9.67        0.21     15.65 o 
   2 -10  10       10.84       24.39     17.59 o 
   3 -10  10        7.36       25.44     15.41 o 
  -5  -9  10        1.47      -11.69     15.26 o 
  -4  -9  10        0.99       -5.51     15.91 o 
  -3  -9  10        1.33        8.66     18.20 o 
  -2  -9  10        3.76       -2.07     15.74 o 
  -1  -9  10        4.28        5.82     15.31 o 
   0  -9  10        4.23        1.37     15.12 o 
   1  -9  10        2.55        5.41     13.73 o 
   2  -9  10      129.69      239.75     32.99 o 
   3  -9  10       10.99        1.99     12.08 o 
   4  -9  10        3.61       -0.03     11.41 o 
  -6  -8  10       22.26       37.21     19.63 o 
  -5  -8  10        5.65       17.89     18.16 o 
  -4  -8  10        0.27       14.61     18.28 o 
  -3  -8  10        2.51       -9.70     15.46 o 
  -2  -8  10        5.40       10.26     16.05 o 
  -1  -8  10        0.33        3.23     14.61 o 
   0  -8  10        0.26       -2.22     11.19 o 
   1  -8  10        1.24       -9.46     10.08 o 
   2  -8  10       39.26       75.24     17.50 o 
   3  -8  10        7.36        7.62      6.42 o 
   4  -8  10       27.36       29.27      8.02 o 
   5  -8  10        2.86        0.97      6.30 o 
  -6  -7  10       13.10       35.60     19.62 o 
  -5  -7  10        9.31        1.29     14.69 o 
  -4  -7  10        9.41       15.52     17.19 o 
  -3  -7  10        3.61       -1.57     14.24 o 
  -2  -7  10        0.00       -7.08     11.61 o 
  -1  -7  10        2.98       14.02     13.84 o 
   0  -7  10        0.05       -2.32      9.83 o 
   1  -7  10        3.26       -1.57      7.03 o 
   2  -7  10        3.73       -1.79      5.79 o 
   3  -7  10        7.80        8.20      6.14 o 
   4  -7  10        0.67        0.41      5.91 o 
   5  -7  10       13.35        8.95      6.39 o 
   6  -7  10        8.34        0.66      5.89 o 
  -7  -6  10        2.15       23.48     14.74 o 
  -6  -6  10       10.45       22.31     17.79 o 
  -5  -6  10        3.90        9.85     15.64 o 
  -4  -6  10        2.90        2.77     14.48 o 
  -3  -6  10       52.09       88.35     21.12 o 
  -2  -6  10        0.01        1.01     11.43 o 
  -1  -6  10       16.63       31.78     12.69 o 
   0  -6  10        0.60       -2.59      4.95 o 
   1  -6  10       92.60      107.97     32.52 o 
   2  -6  10       16.12       20.49      7.34 o 
   3  -6  10        4.81        3.07      5.77 o 
   4  -6  10        3.00        0.01      5.61 o 
   5  -6  10       23.45       18.45      6.82 o 
   6  -6  10       10.92       18.12      6.74 o 
  -7  -5  10        0.05       29.77     14.07 o 
  -6  -5  10        0.47        3.82     13.58 o 
  -5  -5  10        0.89      -10.66     10.66 o 
  -4  -5  10        1.06        2.69     11.71 o 
  -3  -5  10      187.95      296.13     34.99 o 
  -2  -5  10       39.41       23.65     11.76 o 
  -1  -5  10        7.86        9.25      7.06 o 
   0  -5  10        3.74        3.74      5.12 o 
   1  -5  10        0.42       -2.24      5.45 o 
   2  -5  10        3.19       -1.25      5.36 o 
   3  -5  10        0.55       -4.98      5.80 o 
   4  -5  10       32.23       24.50      7.05 o 
   5  -5  10       30.03       21.80      6.74 o 
   6  -5  10        0.82        1.20      5.67 o 
  -7  -4  10        2.14        4.40      8.31 o 
  -6  -4  10       13.80       14.04      4.01 o 
  -5  -4  10        8.12        4.00      2.94 o 
  -4  -4  10        3.30        2.63      1.76 o 
  -3  -4  10      177.36      152.17      9.53 o 
  -2  -4  10       35.58       52.98     12.47 o 
  -1  -4  10       16.65        9.09      7.22 o 
   0  -4  10        1.19       -4.10      4.90 o 
   1  -4  10       41.24       44.98      8.37 o 
   2  -4  10       16.91        8.37      6.90 o 
   3  -4  10        0.04        4.77      7.79 o 
   4  -4  10      123.95      102.54     15.19 o 
   5  -4  10        1.15        1.08      5.55 o 
   6  -4  10        1.22        3.08      5.39 o 
  -8  -3  10        0.52        4.11      3.03 o 
  -7  -3  10        2.87       10.70      9.57 o 
  -6  -3  10        9.05        7.58      3.31 o 
  -5  -3  10       32.98       37.53      3.94 o 
  -4  -3  10        0.62        4.75      2.16 o 
  -3  -3  10       26.25       26.17      4.10 o 
  -2  -3  10        1.76       -1.33      2.00 o 
  -1  -3  10       10.13       14.13      4.05 o 
   0  -3  10        7.65       14.59      5.72 o 
   1  -3  10        1.82        0.01      6.21 o 
   2  -3  10        8.87        3.03      6.61 o 
   3  -3  10        0.02        1.46      6.08 o 
   4  -3  10       26.72       33.40      7.63 o 
   5  -3  10        0.44       -2.45      5.29 o 
   6  -3  10        1.39       -1.01      5.40 o 
  -8  -2  10        7.38       10.09      3.22 o 
  -7  -2  10       18.57       21.95      3.11 o 
  -6  -2  10       20.63       25.27      3.01 o 
  -5  -2  10        9.77        9.17      2.29 o 
  -4  -2  10       35.49       36.47      3.62 o 
  -3  -2  10       22.97       20.39      3.04 o 
  -2  -2  10       16.16       13.95      4.06 o 
  -1  -2  10        0.72        0.29      2.26 o 
   0  -2  10       81.08       70.99     10.85 o 
   1  -2  10       19.27       16.07      3.03 o 
   2  -2  10       38.08       40.12      7.95 o 
   3  -2  10        9.23       14.95      6.43 o 
   4  -2  10        1.51        7.21      5.78 o 
   5  -2  10        2.52        6.73      5.72 o 
   6  -2  10        0.96        3.54      4.76 o 
  -9  -1  10        1.27        3.02      2.88 o 
  -8  -1  10        1.83        0.56      2.11 o 
  -7  -1  10        4.33        9.53      4.15 o 
  -6  -1  10        1.18        5.70      2.28 o 
  -5  -1  10        0.71        1.15      2.07 o 
  -4  -1  10      295.36      288.82     13.29 o 
  -3  -1  10      194.21      158.22      8.37 o 
  -2  -1  10       60.99       56.16      6.79 o 
  -1  -1  10      190.01      186.68     11.94 o 
   0  -1  10       61.90       61.31      7.02 o 
   1  -1  10        0.37        0.56      2.45 o 
   2  -1  10        0.06        5.80      5.50 o 
   3  -1  10       79.81       89.05     11.49 o 
   4  -1  10       14.75       18.35      6.35 o 
   5  -1  10        1.41        8.03      5.40 o 
   6  -1  10        5.48        6.77      7.04 o 
  -9   0  10       39.37       45.59      5.32 o 
  -8   0  10        0.46        4.07      2.63 o 
  -7   0  10       49.18       51.19      4.89 o 
  -6   0  10       22.63       29.92      3.83 o 
  -5   0  10        4.49        8.72      7.90 o 
  -4   0  10        5.87        5.99      2.32 o 
  -3   0  10       54.49       48.23      4.96 o 
  -2   0  10        0.29       -0.25      2.20 o 
  -1   0  10        0.57        1.49      2.55 o 
   0   0  10       11.28        8.95      2.58 o 
   1   0  10        5.28        2.50      3.25 o 
   2   0  10       18.00       20.91      6.03 o 
   3   0  10       86.22       78.50      9.40 o 
   4   0  10        0.85        6.15      4.90 o 
   5   0  10        3.31        7.48      5.99 o 
   6   0  10        1.82        8.36      7.82 o 
  -8   1  10        7.26        9.89      6.30 o 
  -7   1  10        9.13       10.34      2.83 o 
  -6   1  10        3.10        2.11      2.43 o 
  -5   1  10        2.96        6.43      4.36 o 
  -4   1  10        4.48        4.92      2.90 o 
  -3   1  10        1.04        1.79      2.54 o 
  -2   1  10       44.60       41.87      4.22 o 
  -1   1  10       88.04       85.03      5.83 o 
   0   1  10      187.38      182.73     10.79 o 
   1   1  10        0.80        5.24      2.75 o 
   2   1  10        4.99       10.67      4.79 o 
   3   1  10        1.63        2.95      4.14 o 
   4   1  10        0.01        1.70      4.05 o 
   5   1  10        0.13        9.41      7.26 o 
  -8   2  10        4.09        4.38      2.99 o 
  -7   2  10        8.17        5.63      3.15 o 
  -6   2  10       29.28       27.51      4.05 o 
  -5   2  10        0.16        0.16      2.61 o 
  -4   2  10        8.33       10.45      4.51 o 
  -3   2  10       17.23       14.76      3.63 o 
  -2   2  10        1.47       -2.38      2.38 o 
  -1   2  10       33.56       37.65      6.65 o 
   0   2  10       65.85       66.42      6.10 o 
   1   2  10        9.27        8.58      2.47 o 
   2   2  10        3.34       10.25      4.11 o 
   3   2  10        0.07       12.08      3.90 o 
   4   2  10        1.04        5.93     10.35 o 
   5   2  10        2.22        9.10     10.44 o 
  -8   3  10        0.39        4.14      3.12 o 
  -7   3  10        1.48        1.57      2.76 o 
  -6   3  10        1.65        4.45      5.08 o 
  -5   3  10        2.19        0.26      2.93 o 
  -4   3  10       19.01       22.65      4.27 o 
  -3   3  10        1.13        4.10      3.80 o 
  -2   3  10        5.36        8.21      3.58 o 
  -1   3  10        0.00        1.54      3.77 o 
   0   3  10        4.88        0.13     11.78 o 
   1   3  10        0.62        1.81      3.75 o 
   2   3  10        0.84       -3.65      9.95 o 
   3   3  10        0.03        4.65     10.57 o 
   4   3  10        2.18       26.04      9.15 o 
  -7   4  10       14.48        9.51      3.40 o 
  -6   4  10       11.03        7.22      3.30 o 
  -5   4  10       21.63       16.66      8.76 o 
  -4   4  10        2.89        5.75      4.36 o 
  -3   4  10       11.11        2.54      3.31 o 
  -2   4  10        6.31        1.59      3.07 o 
  -1   4  10        0.01        2.80      3.12 o 
   0   4  10        0.81        1.17      7.42 o 
   1   4  10        0.03       -0.18      7.46 o 
   2   4  10        0.11       -6.31      9.59 o 
   3   4  10        0.61        3.42     10.01 o 
  -6   5  10        0.00        0.70      3.20 o 
  -5   5  10        4.92        6.48      4.20 o 
  -4   5  10        1.44        2.38      3.64 o 
  -3   5  10        0.15       -0.61      3.37 o 
  -2   5  10        6.63       10.53      4.12 o 
  -1   5  10        0.56       -0.35      3.29 o 
   0   5  10        6.65       11.56      7.73 o 
   1   5  10        0.38       -1.99     10.53 o 
   2   5  10        0.58       -7.37      8.20 o 
  -5   6  10        1.68        5.38      3.94 o 
  -4   6  10        1.56        2.76      5.50 o 
  -3   6  10       31.90       32.16      5.62 o 
  -2   6  10       25.95       24.11      6.78 o 
  -1   6  10        0.27       -3.38     10.19 o 
   0   6  10        2.07       -5.27      5.60 o 
  -1 -10  11        0.05       -1.91     17.46 o 
   0 -10  11        0.14       -9.90     14.85 o 
   1 -10  11        3.03        0.65     15.15 o 
  -3  -9  11        0.06        2.79     17.46 o 
  -2  -9  11        6.05       15.25     18.46 o 
  -1  -9  11        6.92       31.16     18.20 o 
   0  -9  11        0.12       -2.95     12.02 o 
   1  -9  11       30.40       36.44     18.10 o 
   2  -9  11        0.02        2.64     11.98 o 
   3  -9  11        8.93        8.63     12.88 o 
  -5  -8  11        6.22       15.65     16.99 o 
  -4  -8  11        0.01        1.01     15.91 o 
  -3  -8  11        1.45      -13.60     13.60 o 
  -2  -8  11        0.51       -0.68     14.58 o 
  -1  -8  11        0.22       -0.55     12.96 o 
   0  -8  11        0.01       -4.61     11.40 o 
   1  -8  11        5.75       10.83     12.60 o 
   2  -8  11        5.48        6.77     11.87 o 
   3  -8  11        0.91       -0.88      9.96 o 
   4  -8  11        2.42       -2.82     12.20 o 
  -5  -7  11        9.45        9.49     16.29 o 
  -4  -7  11        0.87       -5.41     14.46 o 
  -3  -7  11        3.78        4.70     13.68 o 
  -2  -7  11        0.02       -9.90      9.90 o 
  -1  -7  11        1.60       -2.41     10.79 o 
   0  -7  11       16.88       35.45     14.45 o 
   1  -7  11        2.98       10.35     11.30 o 
   2  -7  11        0.75       -6.00      6.00 o 
   3  -7  11        8.00        6.39      6.80 o 
   4  -7  11        6.34       -4.15      7.02 o 
  -6  -6  11       10.83       30.25     15.36 o 
  -5  -6  11        2.26       -2.67     13.75 o 
  -4  -6  11       10.90       12.13     14.87 o 
  -3  -6  11       27.56       56.53     17.72 o 
  -2  -6  11       30.42       36.84     14.90 o 
  -1  -6  11        0.02       -3.46      8.06 o 
   0  -6  11        2.12        3.75      5.58 o 
   1  -6  11        2.15        3.35      6.31 o 
   2  -6  11       10.80        0.97      7.24 o 
   3  -6  11        7.89       -3.08      6.56 o 
   4  -6  11       11.85       20.12      7.50 o 
   5  -6  11        0.16        4.38      6.81 o 
  -6  -5  11        6.55       33.04     14.51 o 
  -5  -5  11        5.95        6.86     12.95 o 
  -4  -5  11        5.22       -8.07      9.69 o 
  -3  -5  11        1.44       -4.88      8.20 o 
  -2  -5  11       26.43       22.57     11.46 o 
  -1  -5  11        3.61        0.47      4.78 o 
   0  -5  11       11.28       13.26      6.35 o 
   1  -5  11       60.94       71.01     10.50 o 
   2  -5  11        0.12       -3.69      5.45 o 
   3  -5  11        1.63        2.71      7.11 o 
   4  -5  11       52.30       49.77      9.33 o 
   5  -5  11        6.19        1.44      5.97 o 
  -7  -4  11        2.46        2.41      2.84 o 
  -6  -4  11        0.94       31.14     12.10 o 
  -5  -4  11        2.24        2.46      3.85 o 
  -4  -4  11        0.12       -0.26      3.86 o 
  -3  -4  11        2.22        1.42      3.21 o 
  -2  -4  11        1.56       -3.68      3.68 o 
  -1  -4  11       37.48       51.20     15.68 o 
   0  -4  11       37.35       39.46      8.36 o 
   1  -4  11        0.28        1.72      5.39 o 
   2  -4  11        5.04       -0.54      7.05 o 
   3  -4  11        1.08        3.63      6.93 o 
   4  -4  11       14.35        9.38     10.38 o 
   5  -4  11        6.64        5.35      6.60 o 
  -7  -3  11        1.21        0.99      2.87 o 
  -6  -3  11        0.05       -2.38      2.38 o 
  -5  -3  11        1.11        3.15      1.85 o 
  -4  -3  11        0.60        0.64      3.14 o 
  -3  -3  11       25.72       25.47      4.04 o 
  -2  -3  11        1.21       -0.93      2.84 o 
  -1  -3  11       22.23       21.84      5.04 o 
   0  -3  11        4.96       11.53      5.68 o 
   1  -3  11        1.37       -0.25     11.55 o 
   2  -3  11        0.08        4.49      6.68 o 
   3  -3  11        0.00        1.75      6.63 o 
   4  -3  11        0.12       -3.11      5.86 o 
   5  -3  11        0.15        5.73      5.98 o 
  -8  -2  11        1.24        1.58      3.29 o 
  -7  -2  11        6.20        5.97      3.73 o 
  -6  -2  11        5.27        8.41      2.56 o 
  -5  -2  11        4.54        6.55      2.30 o 
  -4  -2  11        1.88        3.56      2.51 o 
  -3  -2  11       26.78       25.46      7.15 o 
  -2  -2  11       17.22       12.23      3.71 o 
  -1  -2  11        5.05        1.10      2.28 o 
   0  -2  11        0.02       -2.16      5.59 o 
   1  -2  11        0.85        2.98      2.79 o 
   2  -2  11       20.69       13.71     10.67 o 
   3  -2  11       53.74       65.33      9.63 o 
   4  -2  11       21.09       14.66      6.78 o 
   5  -2  11        2.54        5.45      7.48 o 
  -8  -1  11        0.52        0.94      2.20 o 
  -7  -1  11       12.91       21.94      3.34 o 
  -6  -1  11        1.06        2.51      2.76 o 
  -5  -1  11       33.24       33.94      4.06 o 
  -4  -1  11       76.82       74.64      5.28 o 
  -3  -1  11        2.25        2.28      2.16 o 
  -2  -1  11        6.32        4.96      2.62 o 
  -1  -1  11        7.40        6.73      2.88 o 
   0  -1  11        0.08       -1.75      2.69 o 
   1  -1  11        3.11        2.39      2.34 o 
   2  -1  11       13.98       16.17      6.46 o 
   3  -1  11       53.58       62.67     12.56 o 
   4  -1  11       38.75       39.10      7.75 o 
   5  -1  11        2.87        5.10     11.91 o 
  -8   0  11       43.39       51.89      7.42 o 
  -7   0  11        0.73        0.45      2.19 o 
  -6   0  11        1.86        5.77      2.72 o 
  -5   0  11        5.14        4.23      2.55 o 
  -4   0  11       83.41       63.27      5.71 o 
  -3   0  11       43.11       35.47      4.50 o 
  -2   0  11        8.35        4.21      4.68 o 
  -1   0  11        0.41        0.83      2.42 o 
   0   0  11       32.74       37.86      6.01 o 
   1   0  11        0.25        2.26      5.10 o 
   2   0  11        0.76        3.88      4.99 o 
   3   0  11        6.18        8.27     11.87 o 
   4   0  11       18.20       27.75     11.26 o 
  -7   1  11       14.17       15.09      3.35 o 
  -6   1  11        7.24        3.71      4.19 o 
  -5   1  11        1.55        2.23      3.55 o 
  -4   1  11        2.42        3.66      2.81 o 
  -3   1  11        1.63        0.84      4.39 o 
  -2   1  11        2.04        0.23      4.80 o 
  -1   1  11       65.72       65.01      5.85 o 
   0   1  11        2.84        5.26      2.37 o 
   1   1  11        7.78       16.51      5.11 o 
   2   1  11        6.71        6.76      7.16 o 
   3   1  11        2.77       11.89      6.77 o 
   4   1  11       25.67       45.63      8.61 o 
  -7   2  11        0.98        2.36      3.99 o 
  -6   2  11        1.29        3.64      2.84 o 
  -5   2  11       12.62       16.81      3.73 o 
  -4   2  11        4.04        5.32      2.99 o 
  -3   2  11        1.19        1.84      2.87 o 
  -2   2  11       51.56       48.58      9.11 o 
  -1   2  11       94.13       91.91     22.55 o 
   1   2  11        0.60       -7.70      7.70 o 
   2   2  11        0.12       -8.01      8.01 o 
   3   2  11        1.95       36.55     10.75 o 
  -6   3  11        6.47        2.72      7.18 o 
  -5   3  11        3.88        5.07      3.31 o 
  -4   3  11        0.60        1.78      2.92 o 
  -3   3  11        1.87        2.81      3.14 o 
  -2   3  11       44.14       43.18     15.97 o 
  -1   3  11       26.14       13.97      8.68 o 
   0   3  11        5.14        2.53      6.23 o 
   1   3  11        1.46       -5.15     11.22 o 
   2   3  11        0.61       -4.60      9.65 o 
  -5   4  11        1.45        6.01      3.45 o 
  -4   4  11        0.65        1.84      6.42 o 
  -3   4  11        3.16        4.28      3.59 o 
  -2   4  11        0.86        2.96      3.56 o 
  -1   4  11        2.01       -0.75     10.15 o 
   0   4  11        0.07       -0.50      8.06 o 
   1   4  11        2.42        8.74     12.64 o 
  -4   5  11        0.38       -2.76      8.02 o 
  -3   5  11        8.90        8.36      4.10 o 
  -2   5  11       20.29       16.74      6.53 o 
  -1   5  11        4.43        4.87      3.88 o 
  -3  -8  12        0.75      -12.54     13.39 o 
  -2  -8  12        9.27       15.16     15.07 o 
  -1  -8  12        2.65       -3.31     12.33 o 
   0  -8  12        0.43        2.64     12.41 o 
   1  -8  12        8.29       20.84     14.58 o 
   2  -8  12       44.93       83.83     19.75 o 
  -4  -7  12        0.54       -4.26     12.21 o 
  -3  -7  12        0.69        8.84     14.10 o 
  -2  -7  12       11.21       22.68     14.32 o 
  -1  -7  12        0.64        1.26     11.48 o 
   0  -7  12        0.84       15.96     12.16 o 
   1  -7  12        7.01       12.91     10.96 o 
   2  -7  12        6.68        5.01      9.52 o 
   3  -7  12        4.39       -7.27     12.88 o 
  -5  -6  12        0.15       23.97     12.87 o 
  -4  -6  12        3.18       10.45     13.03 o 
  -3  -6  12       15.43       29.84     14.53 o 
  -2  -6  12        6.31        0.77      9.88 o 
  -1  -6  12        2.42       12.90     10.84 o 
   0  -6  12        1.17        0.67      8.41 o 
   1  -6  12        0.00        3.31      6.19 o 
   2  -6  12        0.00       -1.09      5.98 o 
   3  -6  12        0.13       -1.72      9.51 o 
  -5  -5  12        0.09       35.45     11.02 o 
  -4  -5  12        3.80        4.50      9.59 o 
  -3  -5  12       12.50        8.59      9.93 o 
  -2  -5  12        7.08       12.34      9.83 o 
  -1  -5  12        0.70        4.26      5.09 o 
   0  -5  12        1.15        1.21      5.49 o 
   1  -5  12        0.88       -5.62      5.62 o 
   2  -5  12        0.00       -7.22      7.22 o 
   3  -5  12        0.44       -2.02      7.41 o 
  -6  -4  12        0.49        5.30      3.33 o 
  -5  -4  12        1.01        9.55     14.46 o 
  -4  -4  12        9.19       23.90     10.00 o 
  -3  -4  12        0.07        2.99      3.47 o 
  -2  -4  12        2.89       -3.74      3.74 o 
  -1  -4  12        0.90       -0.52      5.00 o 
   0  -4  12        5.84        6.57      5.96 o 
   1  -4  12        0.74       -3.54     11.20 o 
   2  -4  12        1.77       -4.82      7.08 o 
   3  -4  12        2.30        0.66      6.87 o 
   4  -4  12        2.32       -1.72      6.72 o 
  -6  -3  12        0.60       -2.15      2.92 o 
  -5  -3  12        0.54       14.46     16.08 o 
  -4  -3  12       18.76       23.29      7.02 o 
  -3  -3  12        1.70        0.06      2.06 o 
  -2  -3  12        0.35       -1.74      2.02 o 
  -1  -3  12       12.16       10.53      3.64 o 
   0  -3  12        3.94        0.71     15.10 o 
   1  -3  12        1.10       -3.96      6.93 o 
   2  -3  12        0.44       -0.05      6.64 o 
   3  -3  12        1.70        3.48      7.01 o 
   4  -3  12        0.05        4.34      6.97 o 
  -6  -2  12        0.27        2.12      4.30 o 
  -5  -2  12       21.39       23.56      3.38 o 
  -4  -2  12       32.35       30.91      4.00 o 
  -3  -2  12        7.98        8.84      3.33 o 
  -2  -2  12        0.14       -3.05      3.05 o 
  -1  -2  12        0.14       -3.22      3.22 o 
   0  -2  12       19.96       16.69      5.30 o 
   1  -2  12        0.31        3.64      6.34 o 
   2  -2  12        7.47        1.37      6.21 o 
   3  -2  12        3.08       14.32      6.98 o 
  -6  -1  12        2.23        2.49      2.22 o 
  -5  -1  12        6.39        7.80      2.74 o 
  -4  -1  12       42.84       40.37      7.70 o 
  -3  -1  12       28.11       16.81      5.14 o 
  -2  -1  12        2.90        0.72      4.57 o 
  -1  -1  12        2.28       -0.68      4.46 o 
   0  -1  12        8.13       10.82      3.14 o 
   1  -1  12        6.65        7.93     13.26 o 
   2  -1  12        8.63       16.25      6.79 o 
   3  -1  12       20.28       32.29      7.69 o 
  -6   0  12       11.02       13.54      3.14 o 
  -5   0  12        0.45       -0.08      2.55 o 
  -4   0  12        0.78       -0.92      2.59 o 
  -3   0  12        0.18       -2.32      2.32 o 
  -2   0  12        1.18       -0.12      2.74 o 
  -1   0  12        8.37        8.11      2.93 o 
   0   0  12        7.08        7.45      6.28 o 
   1   0  12        0.01        7.40      6.86 o 
   2   0  12        0.93       -1.38     11.71 o 
   3   0  12        0.05       14.84      5.69 o 
  -6   1  12        0.01        1.69      2.53 o 
  -5   1  12       10.03       10.49      5.91 o 
  -4   1  12        0.09       -2.41      2.41 o 
  -3   1  12        0.41        2.08      2.92 o 
  -2   1  12       13.64       14.68      5.45 o 
  -1   1  12       37.71       37.42      7.17 o 
   0   1  12       13.16       10.32      3.58 o 
   1   1  12        0.57       11.10     12.87 o 
  -5   2  12        7.05        6.35      3.27 o 
  -4   2  12        2.41        3.87      3.01 o 
  -3   2  12        0.00        3.35      3.06 o 
  -2   2  12        8.24        8.63      7.79 o 
  -1   2  12       41.35       38.09      8.73 o 
   0   2  12       14.59        7.96     13.47 o 
   1   2  12        2.72       -0.52     11.25 o 
  -4   3  12        3.22        6.07      6.59 o 
  -3   3  12        0.54        3.14      3.25 o 
  -2   3  12        0.07       -2.86      2.86 o 
  -1   3  12        0.02       -2.97      2.97 o 
  -2  -6  13       13.60       15.78     11.27 o 
  -1  -6  13        0.27        1.35      9.20 o 
   0  -6  13        0.48       -1.04      8.81 o 
  -3  -5  13        0.01       20.40     10.24 o 
  -2  -5  13        6.28       19.45      9.90 o 
  -1  -5  13        3.19       12.51      9.10 o 
   0  -5  13        2.92        5.63      6.09 o 
   1  -5  13        0.24      -11.07     16.03 o 
  -3  -4  13        7.03       25.75      8.36 o 
  -2  -4  13        2.65       -1.12      8.77 o 
  -1  -4  13        0.43        7.85      5.85 o 
   0  -4  13        0.07      -10.55     18.61 o 
   1  -4  13        0.17       -0.40     15.57 o 
  -4  -3  13       23.85       18.13      4.40 o 
  -3  -3  13       24.70       19.54      5.94 o 
  -2  -3  13        0.03        0.55      3.16 o 
  -1  -3  13        1.98      -10.74     13.11 o 
   0  -3  13        0.00       -3.46      6.96 o 
   1  -3  13        0.07       -1.99      7.34 o 
  -4  -2  13       36.29       40.69      4.65 o 
  -3  -2  13       32.96       30.80      4.97 o 
  -2  -2  13       11.22        8.26      5.05 o 
  -1  -2  13        0.14       -2.56      2.56 o 
   0  -2  13        0.21        1.87      8.18 o 
   1  -2  13        4.08        4.36      6.82 o 
  -4  -1  13        7.77       11.75      3.21 o 
  -3  -1  13        3.92        2.52      2.71 o 
  -2  -1  13        4.02        0.73      3.04 o 
  -1  -1  13        8.52        8.78      3.50 o 
   0  -1  13       21.96       30.81     12.28 o 
   1  -1  13        0.13       -5.46     10.45 o 
  -3   0  13        0.78       -0.28      2.85 o 
  -2   0  13        0.31        0.46      3.01 o 
  -1   0  13       10.17        6.44      8.84 o 
   0   0  13       21.50       19.13     14.27 o 
                                                 
